# Supplementary material for: Genome-wide profiling of unmodified DNA using methyltransferase-directed tagging and enrichment
Source: Cell Rep Methods. 2025 Sep 29;5(10):101187. doi: 10.1016/j.crmeth.2025.101187 (PMC12570316; doi:10.1016/j.crmeth.2025.101187)
Supplement: Data S1. Excel file containing genomic coordinates of background regions and isolated CpG sites, related to Figure S4, and sequencing QC data and patient metadata, related to Figures 6 and 7 [file mmc2.xlsx]

## Sheet: Solo_uMeCpGs
chr1	2956342	2956344
chr1	4370796	4370798
chr1	4393796	4393798
chr1	4571874	4571876
chr1	5093216	5093218
chr1	5540346	5540348
chr1	5540646	5540648
chr1	5542680	5542682
chr1	5589501	5589503
chr1	5678868	5678870
chr1	6983945	6983947
chr1	7189389	7189391
chr1	12803061	12803063
chr1	13112477	13112479
chr1	14250909	14250911
chr1	14316294	14316296
chr1	14322310	14322312
chr1	14382049	14382051
chr1	20021599	20021601
chr1	20177738	20177740
chr1	23223600	23223602
chr1	23392541	23392543
chr1	26702798	26702800
chr1	26985660	26985662
chr1	29374620	29374622
chr1	29494409	29494411
chr1	29606819	29606821
chr1	29659158	29659160
chr1	29660531	29660533
chr1	29661422	29661424
chr1	29773935	29773937
chr1	29977998	29978000
chr1	30198211	30198213
chr1	30270778	30270780
chr1	30554047	30554049
chr1	30584350	30584352
chr1	30674372	30674374
chr1	30799852	30799854
chr1	31533462	31533464
chr1	32875175	32875177
chr1	33215548	33215550
chr1	33620014	33620016
chr1	33730329	33730331
chr1	33807905	33807907
chr1	34181444	34181446
chr1	34389292	34389294
chr1	34511724	34511726
chr1	34800052	34800054
chr1	36498282	36498284
chr1	36598559	36598561
chr1	36895473	36895475
chr1	37184956	37184958
chr1	37332977	37332979
chr1	38305244	38305246
chr1	38414791	38414793
chr1	38665369	38665371
chr1	39695370	39695372
chr1	40600180	40600182
chr1	41254139	41254141
chr1	41301014	41301016
chr1	42075248	42075250
chr1	42096472	42096474
chr1	42161514	42161516
chr1	42602482	42602484
chr1	42871691	42871693
chr1	44134930	44134932
chr1	46245183	46245185
chr1	46727078	46727080
chr1	46838295	46838297
chr1	46920823	46920825
chr1	46973768	46973770
chr1	46987151	46987153
chr1	47016836	47016838
chr1	47043482	47043484
chr1	47046146	47046148
chr1	47156375	47156377
chr1	47605835	47605837
chr1	47700290	47700292
chr1	48218609	48218611
chr1	48345521	48345523
chr1	48354114	48354116
chr1	48398302	48398304
chr1	48459944	48459946
chr1	48508448	48508450
chr1	48606459	48606461
chr1	48912873	48912875
chr1	48913155	48913157
chr1	48974164	48974166
chr1	48994193	48994195
chr1	48995010	48995012
chr1	49088905	49088907
chr1	49165217	49165219
chr1	49167147	49167149
chr1	49174938	49174940
chr1	49304643	49304645
chr1	49322434	49322436
chr1	49398366	49398368
chr1	49443646	49443648
chr1	49467126	49467128
chr1	49500024	49500026
chr1	49571126	49571128
chr1	49605280	49605282
chr1	49642048	49642050
chr1	49651764	49651766
chr1	49683734	49683736
chr1	49702793	49702795
chr1	49710846	49710848
chr1	49712382	49712384
chr1	49728600	49728602
chr1	49772169	49772171
chr1	49780273	49780275
chr1	49846759	49846761
chr1	49873473	49873475
chr1	49945888	49945890
chr1	49978026	49978028
chr1	50003806	50003808
chr1	50009715	50009717
chr1	50040191	50040193
chr1	50102658	50102660
chr1	50391682	50391684
chr1	50409628	50409630
chr1	50967291	50967293
chr1	55141397	55141399
chr1	55450476	55450478
chr1	55596802	55596804
chr1	55644196	55644198
chr1	55666305	55666307
chr1	55676964	55676966
chr1	55697783	55697785
chr1	55714830	55714832
chr1	55741245	55741247
chr1	55768954	55768956
chr1	55897966	55897968
chr1	55919321	55919323
chr1	55999136	55999138
chr1	56018860	56018862
chr1	56072059	56072061
chr1	56186002	56186004
chr1	56316039	56316041
chr1	56317252	56317254
chr1	56341990	56341992
chr1	56387130	56387132
chr1	56466101	56466103
chr1	56674149	56674151
chr1	56694392	56694394
chr1	56756872	56756874
chr1	56858201	56858203
chr1	56948611	56948613
chr1	57237582	57237584
chr1	57337216	57337218
chr1	57468613	57468615
chr1	57496961	57496963
chr1	57539346	57539348
chr1	57666263	57666265
chr1	57687579	57687581
chr1	57714942	57714944
chr1	57974093	57974095
chr1	58142726	58142728
chr1	58183986	58183988
chr1	59678560	59678562
chr1	60114281	60114283
chr1	60189716	60189718
chr1	60231198	60231200
chr1	60284552	60284554
chr1	60307713	60307715
chr1	60308056	60308058
chr1	60311833	60311835
chr1	60315621	60315623
chr1	60349418	60349420
chr1	60520563	60520565
chr1	60552513	60552515
chr1	60565674	60565676
chr1	60731601	60731603
chr1	60734796	60734798
chr1	60880970	60880972
chr1	61332259	61332261
chr1	61519268	61519270
chr1	61599444	61599446
chr1	62431173	62431175
chr1	63105684	63105686
chr1	63132334	63132336
chr1	63175224	63175226
chr1	63277271	63277273
chr1	63538036	63538038
chr1	63808126	63808128
chr1	63865049	63865051
chr1	64123677	64123679
chr1	64150055	64150057
chr1	64257086	64257088
chr1	64335174	64335176
chr1	64377492	64377494
chr1	64391703	64391705
chr1	64422567	64422569
chr1	64429893	64429895
chr1	64442333	64442335
chr1	64566635	64566637
chr1	65093221	65093223
chr1	65632859	65632861
chr1	65662986	65662988
chr1	65735581	65735583
chr1	65761787	65761789
chr1	65816803	65816805
chr1	65832787	65832789
chr1	65866911	65866913
chr1	65898180	65898182
chr1	65940830	65940832
chr1	65942786	65942788
chr1	66033988	66033990
chr1	66095791	66095793
chr1	66165440	66165442
chr1	66220656	66220658
chr1	66627251	66627253
chr1	66710902	66710904
chr1	66819218	66819220
chr1	66834737	66834739
chr1	66860253	66860255
chr1	67093869	67093871
chr1	67791390	67791392
chr1	67806014	67806016
chr1	67926873	67926875
chr1	67971794	67971796
chr1	67977177	67977179
chr1	68025746	68025748
chr1	68030636	68030638
chr1	68055037	68055039
chr1	68152599	68152601
chr1	68168127	68168129
chr1	68271394	68271396
chr1	68302368	68302370
chr1	68378051	68378053
chr1	68437337	68437339
chr1	68515292	68515294
chr1	68518137	68518139
chr1	68559194	68559196
chr1	68572656	68572658
chr1	68623481	68623483
chr1	68640156	68640158
chr1	68641756	68641758
chr1	68651272	68651274
chr1	68662465	68662467
chr1	68672067	68672069
chr1	68708294	68708296
chr1	68740967	68740969
chr1	68745620	68745622
chr1	68753392	68753394
chr1	68780293	68780295
chr1	68782879	68782881
chr1	68820140	68820142
chr1	68859454	68859456
chr1	68872738	68872740
chr1	68896598	68896600
chr1	68920231	68920233
chr1	68951769	68951771
chr1	68960701	68960703
chr1	68988216	68988218
chr1	69026874	69026876
chr1	69046544	69046546
chr1	69122006	69122008
chr1	69140844	69140846
chr1	69207915	69207917
chr1	69236977	69236979
chr1	69365114	69365116
chr1	69366655	69366657
chr1	69380531	69380533
chr1	69454496	69454498
chr1	69459197	69459199
chr1	69490185	69490187
chr1	69502027	69502029
chr1	69506851	69506853
chr1	69514135	69514137
chr1	69514858	69514860
chr1	69571459	69571461
chr1	69624489	69624491
chr1	69627748	69627750
chr1	69637946	69637948
chr1	69665729	69665731
chr1	69720463	69720465
chr1	69730699	69730701
chr1	69813580	69813582
chr1	69819948	69819950
chr1	69859988	69859990
chr1	69867104	69867106
chr1	69872171	69872173
chr1	69896454	69896456
chr1	69912967	69912969
chr1	69938239	69938241
chr1	69987791	69987793
chr1	70024180	70024182
chr1	70029991	70029993
chr1	70048115	70048117
chr1	70499831	70499833
chr1	70555409	70555411
chr1	70570900	70570902
chr1	70660679	70660681
chr1	70709088	70709090
chr1	70751056	70751058
chr1	70788666	70788668
chr1	70849268	70849270
chr1	70861149	70861151
chr1	70868159	70868161
chr1	71130791	71130793
chr1	71138229	71138231
chr1	71144571	71144573
chr1	71148227	71148229
chr1	71249153	71249155
chr1	71326253	71326255
chr1	71327191	71327193
chr1	71355349	71355351
chr1	71421401	71421403
chr1	71428890	71428892
chr1	71500949	71500951
chr1	71553016	71553018
chr1	71642658	71642660
chr1	71660429	71660431
chr1	71702241	71702243
chr1	71702651	71702653
chr1	71735331	71735333
chr1	71814747	71814749
chr1	71908835	71908837
chr1	72139688	72139690
chr1	72235848	72235850
chr1	72258899	72258901
chr1	72370233	72370235
chr1	72454896	72454898
chr1	72492915	72492917
chr1	72507128	72507130
chr1	72551175	72551177
chr1	72602825	72602827
chr1	72644440	72644442
chr1	72781070	72781072
chr1	72839434	72839436
chr1	72885203	72885205
chr1	72889850	72889852
chr1	72953289	72953291
chr1	72959797	72959799
chr1	72994409	72994411
chr1	73102996	73102998
chr1	73131814	73131816
chr1	73172036	73172038
chr1	73186095	73186097
chr1	73187498	73187500
chr1	73227425	73227427
chr1	73242900	73242902
chr1	73251172	73251174
chr1	73262592	73262594
chr1	73267443	73267445
chr1	73282292	73282294
chr1	73300733	73300735
chr1	73322919	73322921
chr1	73342301	73342303
chr1	73394205	73394207
chr1	73396210	73396212
chr1	73421435	73421437
chr1	73428380	73428382
chr1	73434096	73434098
chr1	73477849	73477851
chr1	73496057	73496059
chr1	73532512	73532514
chr1	73546890	73546892
chr1	73562085	73562087
chr1	73585851	73585853
chr1	73669534	73669536
chr1	73694306	73694308
chr1	73703880	73703882
chr1	73731292	73731294
chr1	73763663	73763665
chr1	73780284	73780286
chr1	73780687	73780689
chr1	73808208	73808210
chr1	73810029	73810031
chr1	73872227	73872229
chr1	73883294	73883296
chr1	74026410	74026412
chr1	74028890	74028892
chr1	74033011	74033013
chr1	74053489	74053491
chr1	74076583	74076585
chr1	74079575	74079577
chr1	74127118	74127120
chr1	74127604	74127606
chr1	74147764	74147766
chr1	74171025	74171027
chr1	74271028	74271030
chr1	74287194	74287196
chr1	74334991	74334993
chr1	74433136	74433138
chr1	74524702	74524704
chr1	74830298	74830300
chr1	74926888	74926890
chr1	74953147	74953149
chr1	75023931	75023933
chr1	75067264	75067266
chr1	75079165	75079167
chr1	75140414	75140416
chr1	75161776	75161778
chr1	75256708	75256710
chr1	75290763	75290765
chr1	75313798	75313800
chr1	75392393	75392395
chr1	75560245	75560247
chr1	75569097	75569099
chr1	75608797	75608799
chr1	75623075	75623077
chr1	75916895	75916897
chr1	76021549	76021551
chr1	76029510	76029512
chr1	76055566	76055568
chr1	76165717	76165719
chr1	76421889	76421891
chr1	76442904	76442906
chr1	76450449	76450451
chr1	76656991	76656993
chr1	76752724	76752726
chr1	76781874	76781876
chr1	76938389	76938391
chr1	77235145	77235147
chr1	77252578	77252580
chr1	77267276	77267278
chr1	77267733	77267735
chr1	77357015	77357017
chr1	77427381	77427383
chr1	78060145	78060147
chr1	78347045	78347047
chr1	78433859	78433861
chr1	78483199	78483201
chr1	78545898	78545900
chr1	78620949	78620951
chr1	78653120	78653122
chr1	78756533	78756535
chr1	78763596	78763598
chr1	78898526	78898528
chr1	78993098	78993100
chr1	79063275	79063277
chr1	79172122	79172124
chr1	79186061	79186063
chr1	79212591	79212593
chr1	79290334	79290336
chr1	79301209	79301211
chr1	79313593	79313595
chr1	79356893	79356895
chr1	79421949	79421951
chr1	79578978	79578980
chr1	79679323	79679325
chr1	79770402	79770404
chr1	79873345	79873347
chr1	79973031	79973033
chr1	79979856	79979858
chr1	79989622	79989624
chr1	80022398	80022400
chr1	80031300	80031302
chr1	80095616	80095618
chr1	80165007	80165009
chr1	80167533	80167535
chr1	80178425	80178427
chr1	80195222	80195224
chr1	80243524	80243526
chr1	80253129	80253131
chr1	80263870	80263872
chr1	80266389	80266391
chr1	80298806	80298808
chr1	80343212	80343214
chr1	80346222	80346224
chr1	80350924	80350926
chr1	80354156	80354158
chr1	80389028	80389030
chr1	80403124	80403126
chr1	80431580	80431582
chr1	80456644	80456646
chr1	80469081	80469083
chr1	80488941	80488943
chr1	80540598	80540600
chr1	80639986	80639988
chr1	80675144	80675146
chr1	80740745	80740747
chr1	80744871	80744873
chr1	80753753	80753755
chr1	80844409	80844411
chr1	80879895	80879897
chr1	80885718	80885720
chr1	81037582	81037584
chr1	81042177	81042179
chr1	81085229	81085231
chr1	81095233	81095235
chr1	81107859	81107861
chr1	81168769	81168771
chr1	81212938	81212940
chr1	81214629	81214631
chr1	81339914	81339916
chr1	81366831	81366833
chr1	81371471	81371473
chr1	81388036	81388038
chr1	81742204	81742206
chr1	81769363	81769365
chr1	81791609	81791611
chr1	81941937	81941939
chr1	82027299	82027301
chr1	82073201	82073203
chr1	82106855	82106857
chr1	82138422	82138424
chr1	82147735	82147737
chr1	82153185	82153187
chr1	82177478	82177480
chr1	82243499	82243501
chr1	82261758	82261760
chr1	82290551	82290553
chr1	82443683	82443685
chr1	82447450	82447452
chr1	82462212	82462214
chr1	82463968	82463970
chr1	82511999	82512001
chr1	82579727	82579729
chr1	82603418	82603420
chr1	82608703	82608705
chr1	82616257	82616259
chr1	82653442	82653444
chr1	82670934	82670936
chr1	82699974	82699976
chr1	82753943	82753945
chr1	82790658	82790660
chr1	82793124	82793126
chr1	82808140	82808142
chr1	82936107	82936109
chr1	83058266	83058268
chr1	83081613	83081615
chr1	83198948	83198950
chr1	83253003	83253005
chr1	83346368	83346370
chr1	83419809	83419811
chr1	83501127	83501129
chr1	83537082	83537084
chr1	83635923	83635925
chr1	84464762	84464764
chr1	84869169	84869171
chr1	85379839	85379841
chr1	85545725	85545727
chr1	85845641	85845643
chr1	85994471	85994473
chr1	86071574	86071576
chr1	86108231	86108233
chr1	86128837	86128839
chr1	86177040	86177042
chr1	86297392	86297394
chr1	86325111	86325113
chr1	86525234	86525236
chr1	86591687	86591689
chr1	87438102	87438104
chr1	87511855	87511857
chr1	87672054	87672056
chr1	88040502	88040504
chr1	88042145	88042147
chr1	88108661	88108663
chr1	88189199	88189201
chr1	88401397	88401399
chr1	88417673	88417675
chr1	88434528	88434530
chr1	88517352	88517354
chr1	88998573	88998575
chr1	89208785	89208787
chr1	89367474	89367476
chr1	90081048	90081050
chr1	90120720	90120722
chr1	90131611	90131613
chr1	90164085	90164087
chr1	90242655	90242657
chr1	90366493	90366495
chr1	90375438	90375440
chr1	90398482	90398484
chr1	90442764	90442766
chr1	90484051	90484053
chr1	90516160	90516162
chr1	90520244	90520246
chr1	90576975	90576977
chr1	90604488	90604490
chr1	90611705	90611707
chr1	90625328	90625330
chr1	90629724	90629726
chr1	90697459	90697461
chr1	90778323	90778325
chr1	90804457	90804459
chr1	91209469	91209471
chr1	91271648	91271650
chr1	91341755	91341757
chr1	91580560	91580562
chr1	91840746	91840748
chr1	91955646	91955648
chr1	91976845	91976847
chr1	92194785	92194787
chr1	92644791	92644793
chr1	93429366	93429368
chr1	93925919	93925921
chr1	94280713	94280715
chr1	95045279	95045281
chr1	95380192	95380194
chr1	95395255	95395257
chr1	95405585	95405587
chr1	95444866	95444868
chr1	95466048	95466050
chr1	95473146	95473148
chr1	95550680	95550682
chr1	95555808	95555810
chr1	95560869	95560871
chr1	95578955	95578957
chr1	95617225	95617227
chr1	95631592	95631594
chr1	95632840	95632842
chr1	95722088	95722090
chr1	95810259	95810261
chr1	95822901	95822903
chr1	95837286	95837288
chr1	95838352	95838354
chr1	95859287	95859289
chr1	95861482	95861484
chr1	95868544	95868546
chr1	95908031	95908033
chr1	95910493	95910495
chr1	95993868	95993870
chr1	96043725	96043727
chr1	96069614	96069616
chr1	96202893	96202895
chr1	96230132	96230134
chr1	96298888	96298890
chr1	96320815	96320817
chr1	96323941	96323943
chr1	96324586	96324588
chr1	96347261	96347263
chr1	96433278	96433280
chr1	96456151	96456153
chr1	96476459	96476461
chr1	96504316	96504318
chr1	96555195	96555197
chr1	96670093	96670095
chr1	96670918	96670920
chr1	96676165	96676167
chr1	96923844	96923846
chr1	97942482	97942484
chr1	97979909	97979911
chr1	98084213	98084215
chr1	98088968	98088970
chr1	98151040	98151042
chr1	98184548	98184550
chr1	98499795	98499797
chr1	98506345	98506347
chr1	98556628	98556630
chr1	98568832	98568834
chr1	98603303	98603305
chr1	98603592	98603594
chr1	98605582	98605584
chr1	98607091	98607093
chr1	98626156	98626158
chr1	98829654	98829656
chr1	98929933	98929935
chr1	99028982	99028984
chr1	99073581	99073583
chr1	99073892	99073894
chr1	99098707	99098709
chr1	99152313	99152315
chr1	99242469	99242471
chr1	99244862	99244864
chr1	99393868	99393870
chr1	99447460	99447462
chr1	99469907	99469909
chr1	99474346	99474348
chr1	99592852	99592854
chr1	99643282	99643284
chr1	100039933	100039935
chr1	100650074	100650076
chr1	100696859	100696861
chr1	100751386	100751388
chr1	100772865	100772867
chr1	101593894	101593896
chr1	101612789	101612791
chr1	101617540	101617542
chr1	101653192	101653194
chr1	101679985	101679987
chr1	101710442	101710444
chr1	101797158	101797160
chr1	101803014	101803016
chr1	101806863	101806865
chr1	101852977	101852979
chr1	101879465	101879467
chr1	101884558	101884560
chr1	101900300	101900302
chr1	101920847	101920849
chr1	101925323	101925325
chr1	102079888	102079890
chr1	102127343	102127345
chr1	102149501	102149503
chr1	102158665	102158667
chr1	102280946	102280948
chr1	102282648	102282650
chr1	102300502	102300504
chr1	102315635	102315637
chr1	102335366	102335368
chr1	102340311	102340313
chr1	102369584	102369586
chr1	102379903	102379905
chr1	102397958	102397960
chr1	102428207	102428209
chr1	102522217	102522219
chr1	102540128	102540130
chr1	102555981	102555983
chr1	102586681	102586683
chr1	102589365	102589367
chr1	102667717	102667719
chr1	102810244	102810246
chr1	102833098	102833100
chr1	102876536	102876538
chr1	102890603	102890605
chr1	102982017	102982019
chr1	103004929	103004931
chr1	103063343	103063345
chr1	103080104	103080106
chr1	103095558	103095560
chr1	103101044	103101046
chr1	103134697	103134699
chr1	103141113	103141115
chr1	103152415	103152417
chr1	103159629	103159631
chr1	103202663	103202665
chr1	103205804	103205806
chr1	103283591	103283593
chr1	103306826	103306828
chr1	103336082	103336084
chr1	103348281	103348283
chr1	103356945	103356947
chr1	103435622	103435624
chr1	103491755	103491757
chr1	103800076	103800078
chr1	103854113	103854115
chr1	103889222	103889224
chr1	103904299	103904301
chr1	103972115	103972117
chr1	103973655	103973657
chr1	103983398	103983400
chr1	103996266	103996268
chr1	104025329	104025331
chr1	104050388	104050390
chr1	104071637	104071639
chr1	104072643	104072645
chr1	104103818	104103820
chr1	104119794	104119796
chr1	104130207	104130209
chr1	104144182	104144184
chr1	104159313	104159315
chr1	104282514	104282516
chr1	104316388	104316390
chr1	104343718	104343720
chr1	104352223	104352225
chr1	104378424	104378426
chr1	104413496	104413498
chr1	104432146	104432148
chr1	104501210	104501212
chr1	104577654	104577656
chr1	104642852	104642854
chr1	104655326	104655328
chr1	104813392	104813394
chr1	104814440	104814442
chr1	104815610	104815612
chr1	104897369	104897371
chr1	104924471	104924473
chr1	105024290	105024292
chr1	105058182	105058184
chr1	105073554	105073556
chr1	105077404	105077406
chr1	105152410	105152412
chr1	105155686	105155688
chr1	105196496	105196498
chr1	105244442	105244444
chr1	105253145	105253147
chr1	105283580	105283582
chr1	105292291	105292293
chr1	105296936	105296938
chr1	105346724	105346726
chr1	105394689	105394691
chr1	105401269	105401271
chr1	105533676	105533678
chr1	105586168	105586170
chr1	105609557	105609559
chr1	105670677	105670679
chr1	105670972	105670974
chr1	105692045	105692047
chr1	105736241	105736243
chr1	105797220	105797222
chr1	105887592	105887594
chr1	105923604	105923606
chr1	105964424	105964426
chr1	106017225	106017227
chr1	106042446	106042448
chr1	106105106	106105108
chr1	106142156	106142158
chr1	106198989	106198991
chr1	106202064	106202066
chr1	106211630	106211632
chr1	106213930	106213932
chr1	106343341	106343343
chr1	106361171	106361173
chr1	106362212	106362214
chr1	106362507	106362509
chr1	106368217	106368219
chr1	106394012	106394014
chr1	106448318	106448320
chr1	106525922	106525924
chr1	106527510	106527512
chr1	106528780	106528782
chr1	106536708	106536710
chr1	106556801	106556803
chr1	106591623	106591625
chr1	106641832	106641834
chr1	106707914	106707916
chr1	106725906	106725908
chr1	107030698	107030700
chr1	107290102	107290104
chr1	107451147	107451149
chr1	107509975	107509977
chr1	107805731	107805733
chr1	108312907	108312909
chr1	108334825	108334827
chr1	109860028	109860030
chr1	110755005	110755007
chr1	110811719	110811721
chr1	110993810	110993812
chr1	111081752	111081754
chr1	111971609	111971611
chr1	112091064	112091066
chr1	112114081	112114083
chr1	112172861	112172863
chr1	112208275	112208277
chr1	112377251	112377253
chr1	113137486	113137488
chr1	113223011	113223013
chr1	113377754	113377756
chr1	113444845	113444847
chr1	113597367	113597369
chr1	113780949	113780951
chr1	114211999	114212001
chr1	114604736	114604738
chr1	114818724	114818726
chr1	114881229	114881231
chr1	114938943	114938945
chr1	114945527	114945529
chr1	114964071	114964073
chr1	114996399	114996401
chr1	114998329	114998331
chr1	115021642	115021644
chr1	115204798	115204800
chr1	115264182	115264184
chr1	115776765	115776767
chr1	115830939	115830941
chr1	115894744	115894746
chr1	115944716	115944718
chr1	116050084	116050086
chr1	116080264	116080266
chr1	116081918	116081920
chr1	116088826	116088828
chr1	116303889	116303891
chr1	116338440	116338442
chr1	116439672	116439674
chr1	116895227	116895229
chr1	117161707	117161709
chr1	117281991	117281993
chr1	117305908	117305910
chr1	117693536	117693538
chr1	117762287	117762289
chr1	117771202	117771204
chr1	118075872	118075874
chr1	118166859	118166861
chr1	118170988	118170990
chr1	118174395	118174397
chr1	118242070	118242072
chr1	118299992	118299994
chr1	118428255	118428257
chr1	118453621	118453623
chr1	118494726	118494728
chr1	118604025	118604027
chr1	118605064	118605066
chr1	118608199	118608201
chr1	118609269	118609271
chr1	118623053	118623055
chr1	118712488	118712490
chr1	118733902	118733904
chr1	118738361	118738363
chr1	118912100	118912102
chr1	119441997	119441999
chr1	121507421	121507423
chr1	125078315	125078317
chr1	144471301	144471303
chr1	146784196	146784198
chr1	147131908	147131910
chr1	147676462	147676464
chr1	147731579	147731581
chr1	147883643	147883645
chr1	152064109	152064111
chr1	152091654	152091656
chr1	152320574	152320576
chr1	152321489	152321491
chr1	152322276	152322278
chr1	152329562	152329564
chr1	152389926	152389928
chr1	152406905	152406907
chr1	152413443	152413445
chr1	152627801	152627803
chr1	152680473	152680475
chr1	152702965	152702967
chr1	152706335	152706337
chr1	152709791	152709793
chr1	152711745	152711747
chr1	152748097	152748099
chr1	152768467	152768469
chr1	152894972	152894974
chr1	153047345	153047347
chr1	153063439	153063441
chr1	153066033	153066035
chr1	153098344	153098346
chr1	153154909	153154911
chr1	153249619	153249621
chr1	153414383	153414385
chr1	153424632	153424634
chr1	157210734	157210736
chr1	157370588	157370590
chr1	157653503	157653505
chr1	157677939	157677941
chr1	158127080	158127082
chr1	158363430	158363432
chr1	158437543	158437545
chr1	158594742	158594744
chr1	158616485	158616487
chr1	158698498	158698500
chr1	159153452	159153454
chr1	159273602	159273604
chr1	159337363	159337365
chr1	159337973	159337975
chr1	159378473	159378475
chr1	159381046	159381048
chr1	159381460	159381462
chr1	159426358	159426360
chr1	159467381	159467383
chr1	159524831	159524833
chr1	159547550	159547552
chr1	159566692	159566694
chr1	159583256	159583258
chr1	159618605	159618607
chr1	159622697	159622699
chr1	159632410	159632412
chr1	159693118	159693120
chr1	161114105	161114107
chr1	162128299	162128301
chr1	162393380	162393382
chr1	162866687	162866689
chr1	162928690	162928692
chr1	162946101	162946103
chr1	162951994	162951996
chr1	163005394	163005396
chr1	163017681	163017683
chr1	163027271	163027273
chr1	163092184	163092186
chr1	163123244	163123246
chr1	163125517	163125519
chr1	163131853	163131855
chr1	163380842	163380844
chr1	163476578	163476580
chr1	163584536	163584538
chr1	163621942	163621944
chr1	163680805	163680807
chr1	163739068	163739070
chr1	163740713	163740715
chr1	163891141	163891143
chr1	163896082	163896084
chr1	164022325	164022327
chr1	164043000	164043002
chr1	164072725	164072727
chr1	164160690	164160692
chr1	164186252	164186254
chr1	164191079	164191081
chr1	164247572	164247574
chr1	164266623	164266625
chr1	164286192	164286194
chr1	164310120	164310122
chr1	164350350	164350352
chr1	164364483	164364485
chr1	164391251	164391253
chr1	164395279	164395281
chr1	164417748	164417750
chr1	164455758	164455760
chr1	164528155	164528157
chr1	164916193	164916195
chr1	165002365	165002367
chr1	165002666	165002668
chr1	165004050	165004052
chr1	165100306	165100308
chr1	165110958	165110960
chr1	165348160	165348162
chr1	166022991	166022993
chr1	166045171	166045173
chr1	166369919	166369921
chr1	166440096	166440098
chr1	166456107	166456109
chr1	166535611	166535613
chr1	166538786	166538788
chr1	166569389	166569391
chr1	166637085	166637087
chr1	166671083	166671085
chr1	166705126	166705128
chr1	166749073	166749075
chr1	166766260	166766262
chr1	166781703	166781705
chr1	166982954	166982956
chr1	167038919	167038921
chr1	169098559	169098561
chr1	170068773	170068775
chr1	170141812	170141814
chr1	170158925	170158927
chr1	170180769	170180771
chr1	170262807	170262809
chr1	170263693	170263695
chr1	170303065	170303067
chr1	170318704	170318706
chr1	170363584	170363586
chr1	170427957	170427959
chr1	170485532	170485534
chr1	170574568	170574570
chr1	170606148	170606150
chr1	170655501	170655503
chr1	170717701	170717703
chr1	170722424	170722426
chr1	170741025	170741027
chr1	170760041	170760043
chr1	170839467	170839469
chr1	170844575	170844577
chr1	170852200	170852202
chr1	170852544	170852546
chr1	171041143	171041145
chr1	171046126	171046128
chr1	171861439	171861441
chr1	171887665	171887667
chr1	171938059	171938061
chr1	172459244	172459246
chr1	172830659	172830661
chr1	172990039	172990041
chr1	173222792	173222794
chr1	173534213	173534215
chr1	173595543	173595545
chr1	175359949	175359951
chr1	175398388	175398390
chr1	175449597	175449599
chr1	175638805	175638807
chr1	175849369	175849371
chr1	176282103	176282105
chr1	176353346	176353348
chr1	176353768	176353770
chr1	176355667	176355669
chr1	176506425	176506427
chr1	176632132	176632134
chr1	176637110	176637112
chr1	176648867	176648869
chr1	176674670	176674672
chr1	176679711	176679713
chr1	176749854	176749856
chr1	176778094	176778096
chr1	176795991	176795993
chr1	177014248	177014250
chr1	177295084	177295086
chr1	177515229	177515231
chr1	177556214	177556216
chr1	177583665	177583667
chr1	177584489	177584491
chr1	177629377	177629379
chr1	177654690	177654692
chr1	177722881	177722883
chr1	177831784	177831786
chr1	177863393	177863395
chr1	178003172	178003174
chr1	178020231	178020233
chr1	178029716	178029718
chr1	178108080	178108082
chr1	178166752	178166754
chr1	178196241	178196243
chr1	178322819	178322821
chr1	178377434	178377436
chr1	179382906	179382908
chr1	179600950	179600952
chr1	179608601	179608603
chr1	180631091	180631093
chr1	181272603	181272605
chr1	181436009	181436011
chr1	181829016	181829018
chr1	181850477	181850479
chr1	181865785	181865787
chr1	181867274	181867276
chr1	181873625	181873627
chr1	181884628	181884630
chr1	181970876	181970878
chr1	181978610	181978612
chr1	182099284	182099286
chr1	182161112	182161114
chr1	182266208	182266210
chr1	182525859	182525861
chr1	182997322	182997324
chr1	184006831	184006833
chr1	184182509	184182511
chr1	184186631	184186633
chr1	184217748	184217750
chr1	184349248	184349250
chr1	185731699	185731701
chr1	185751731	185751733
chr1	185818481	185818483
chr1	186105042	186105044
chr1	186507164	186507166
chr1	186582238	186582240
chr1	186592438	186592440
chr1	186645953	186645955
chr1	186753213	186753215
chr1	187494280	187494282
chr1	187525273	187525275
chr1	187572706	187572708
chr1	187574919	187574921
chr1	187590870	187590872
chr1	187593887	187593889
chr1	187610300	187610302
chr1	187614641	187614643
chr1	187679320	187679322
chr1	187718139	187718141
chr1	187718562	187718564
chr1	187774726	187774728
chr1	187908226	187908228
chr1	187945439	187945441
chr1	187970417	187970419
chr1	188060354	188060356
chr1	188063846	188063848
chr1	188153914	188153916
chr1	188168234	188168236
chr1	188191427	188191429
chr1	188218822	188218824
chr1	188227155	188227157
chr1	188292312	188292314
chr1	188314539	188314541
chr1	188315998	188316000
chr1	188404244	188404246
chr1	188442918	188442920
chr1	188477570	188477572
chr1	188492270	188492272
chr1	188514808	188514810
chr1	188516169	188516171
chr1	188584109	188584111
chr1	188584777	188584779
chr1	188618941	188618943
chr1	188638268	188638270
chr1	188644565	188644567
chr1	188679375	188679377
chr1	188742866	188742868
chr1	188763083	188763085
chr1	188827675	188827677
chr1	188861141	188861143
chr1	188911274	188911276
chr1	188921100	188921102
chr1	188923683	188923685
chr1	189037843	189037845
chr1	189105482	189105484
chr1	189124438	189124440
chr1	189183785	189183787
chr1	189220895	189220897
chr1	189233922	189233924
chr1	189257436	189257438
chr1	189258365	189258367
chr1	189272593	189272595
chr1	189337631	189337633
chr1	189344086	189344088
chr1	189347601	189347603
chr1	189368646	189368648
chr1	189388769	189388771
chr1	189454106	189454108
chr1	189558996	189558998
chr1	189563464	189563466
chr1	189578779	189578781
chr1	189614319	189614321
chr1	189632963	189632965
chr1	189633248	189633250
chr1	189638090	189638092
chr1	189674914	189674916
chr1	189704076	189704078
chr1	189704423	189704425
chr1	189821711	189821713
chr1	189829873	189829875
chr1	189885172	189885174
chr1	189945179	189945181
chr1	189958668	189958670
chr1	189979769	189979771
chr1	189981053	189981055
chr1	189995604	189995606
chr1	190016863	190016865
chr1	190044947	190044949
chr1	190061443	190061445
chr1	190077465	190077467
chr1	190079026	190079028
chr1	190140238	190140240
chr1	190159187	190159189
chr1	190165089	190165091
chr1	190231762	190231764
chr1	190242154	190242156
chr1	190269169	190269171
chr1	190278887	190278889
chr1	190292760	190292762
chr1	190304099	190304101
chr1	190346486	190346488
chr1	190374455	190374457
chr1	190386968	190386970
chr1	190448626	190448628
chr1	190462667	190462669
chr1	190489492	190489494
chr1	190507513	190507515
chr1	190536552	190536554
chr1	190585781	190585783
chr1	190640913	190640915
chr1	190649277	190649279
chr1	190684595	190684597
chr1	190742556	190742558
chr1	190829793	190829795
chr1	190885536	190885538
chr1	190977462	190977464
chr1	191008769	191008771
chr1	191062613	191062615
chr1	191068207	191068209
chr1	191107007	191107009
chr1	191127737	191127739
chr1	191254787	191254789
chr1	191259968	191259970
chr1	191271502	191271504
chr1	191328386	191328388
chr1	191381221	191381223
chr1	191389521	191389523
chr1	191393301	191393303
chr1	191414154	191414156
chr1	191440140	191440142
chr1	191441874	191441876
chr1	191450779	191450781
chr1	191479914	191479916
chr1	191506171	191506173
chr1	191521807	191521809
chr1	191592543	191592545
chr1	191612801	191612803
chr1	191627078	191627080
chr1	191643274	191643276
chr1	191764699	191764701
chr1	191793366	191793368
chr1	191852211	191852213
chr1	191861758	191861760
chr1	191862171	191862173
chr1	191872989	191872991
chr1	191876004	191876006
chr1	191904838	191904840
chr1	191962265	191962267
chr1	191996352	191996354
chr1	192006354	192006356
chr1	192011035	192011037
chr1	192033800	192033802
chr1	192035285	192035287
chr1	192039789	192039791
chr1	192059133	192059135
chr1	192061460	192061462
chr1	192078431	192078433
chr1	192122317	192122319
chr1	192130470	192130472
chr1	192183723	192183725
chr1	192248454	192248456
chr1	192288442	192288444
chr1	192289115	192289117
chr1	192329552	192329554
chr1	192345301	192345303
chr1	192356746	192356748
chr1	192368575	192368577
chr1	192393938	192393940
chr1	192433607	192433609
chr1	192689054	192689056
chr1	192713553	192713555
chr1	192781484	192781486
chr1	192920923	192920925
chr1	193271404	193271406
chr1	193341602	193341604
chr1	193418511	193418513
chr1	193597189	193597191
chr1	193639000	193639002
chr1	193653853	193653855
chr1	193712271	193712273
chr1	193717074	193717076
chr1	193726406	193726408
chr1	193750485	193750487
chr1	193822553	193822555
chr1	193983858	193983860
chr1	194078980	194078982
chr1	194102441	194102443
chr1	194122680	194122682
chr1	194153706	194153708
chr1	194182464	194182466
chr1	194240668	194240670
chr1	194363117	194363119
chr1	194369029	194369031
chr1	194380133	194380135
chr1	194390839	194390841
chr1	194415044	194415046
chr1	194418053	194418055
chr1	194472894	194472896
chr1	194521439	194521441
chr1	194620464	194620466
chr1	194637586	194637588
chr1	194736536	194736538
chr1	194746507	194746509
chr1	194842024	194842026
chr1	194894026	194894028
chr1	194964137	194964139
chr1	194989760	194989762
chr1	194998384	194998386
chr1	195043912	195043914
chr1	195118638	195118640
chr1	195127210	195127212
chr1	195169400	195169402
chr1	195256202	195256204
chr1	195268196	195268198
chr1	195292141	195292143
chr1	195298469	195298471
chr1	195299516	195299518
chr1	195300579	195300581
chr1	195316030	195316032
chr1	195378741	195378743
chr1	195401639	195401641
chr1	195546594	195546596
chr1	195548679	195548681
chr1	195554807	195554809
chr1	195570310	195570312
chr1	195597343	195597345
chr1	195617187	195617189
chr1	195630570	195630572
chr1	195705800	195705802
chr1	195709422	195709424
chr1	195760515	195760517
chr1	195767384	195767386
chr1	195863087	195863089
chr1	195889259	195889261
chr1	195890871	195890873
chr1	195899624	195899626
chr1	195921902	195921904
chr1	195950776	195950778
chr1	196052646	196052648
chr1	196074854	196074856
chr1	196102137	196102139
chr1	196129652	196129654
chr1	196174677	196174679
chr1	196196219	196196221
chr1	196245531	196245533
chr1	196309196	196309198
chr1	196354043	196354045
chr1	196374354	196374356
chr1	196399238	196399240
chr1	196405253	196405255
chr1	196449957	196449959
chr1	196476621	196476623
chr1	196487730	196487732
chr1	196598154	196598156
chr1	196630272	196630274
chr1	196630552	196630554
chr1	196663324	196663326
chr1	196671360	196671362
chr1	196716219	196716221
chr1	196726529	196726531
chr1	196731451	196731453
chr1	196956376	196956378
chr1	197298719	197298721
chr1	197302709	197302711
chr1	197399182	197399184
chr1	197492558	197492560
chr1	198074398	198074400
chr1	198120943	198120945
chr1	198458747	198458749
chr1	198657310	198657312
chr1	198978677	198978679
chr1	199396298	199396300
chr1	199475960	199475962
chr1	199518350	199518352
chr1	199522470	199522472
chr1	199568058	199568060
chr1	199583844	199583846
chr1	199640601	199640603
chr1	199668319	199668321
chr1	199710339	199710341
chr1	199722661	199722663
chr1	200862259	200862261
chr1	201802979	201802981
chr1	202091574	202091576
chr1	202343773	202343775
chr1	203158443	203158445
chr1	203953477	203953479
chr1	203961829	203961831
chr1	203989240	203989242
chr1	207455726	207455728
chr1	207953389	207953391
chr1	207976099	207976101
chr1	208260986	208260988
chr1	208490421	208490423
chr1	208550556	208550558
chr1	208614550	208614552
chr1	208673094	208673096
chr1	208696453	208696455
chr1	208960122	208960124
chr1	209148026	209148028
chr1	209223792	209223794
chr1	209291704	209291706
chr1	209515895	209515897
chr1	209669250	209669252
chr1	209964557	209964559
chr1	209999198	209999200
chr1	210003140	210003142
chr1	210006286	210006288
chr1	210026860	210026862
chr1	210043538	210043540
chr1	210047140	210047142
chr1	210051798	210051800
chr1	210108470	210108472
chr1	210124023	210124025
chr1	210934034	210934036
chr1	211020093	211020095
chr1	211020928	211020930
chr1	211085203	211085205
chr1	211165594	211165596
chr1	211938931	211938933
chr1	212509032	212509034
chr1	212769707	212769709
chr1	212794819	212794821
chr1	213324227	213324229
chr1	213504087	213504089
chr1	213546829	213546831
chr1	213702523	213702525
chr1	213758787	213758789
chr1	213840380	213840382
chr1	213850989	213850991
chr1	213940735	213940737
chr1	214172767	214172769
chr1	214411571	214411573
chr1	214484036	214484038
chr1	214722558	214722560
chr1	214746453	214746455
chr1	214767020	214767022
chr1	214774660	214774662
chr1	214778938	214778940
chr1	214841914	214841916
chr1	215109847	215109849
chr1	215129093	215129095
chr1	215142227	215142229
chr1	215187773	215187775
chr1	215361401	215361403
chr1	215375279	215375281
chr1	215385750	215385752
chr1	215423633	215423635
chr1	215426509	215426511
chr1	215514474	215514476
chr1	215686348	215686350
chr1	215737779	215737781
chr1	215800940	215800942
chr1	215802171	215802173
chr1	215834990	215834992
chr1	215863771	215863773
chr1	215981411	215981413
chr1	215998210	215998212
chr1	216062206	216062208
chr1	216099565	216099567
chr1	216237147	216237149
chr1	216266761	216266763
chr1	216324310	216324312
chr1	216328721	216328723
chr1	216646110	216646112
chr1	216786345	216786347
chr1	216800091	216800093
chr1	216881012	216881014
chr1	216960559	216960561
chr1	216974829	216974831
chr1	217148718	217148720
chr1	217243606	217243608
chr1	217295008	217295010
chr1	217353222	217353224
chr1	217671454	217671456
chr1	217686306	217686308
chr1	217741401	217741403
chr1	217754770	217754772
chr1	217755241	217755243
chr1	217767344	217767346
chr1	217846674	217846676
chr1	217847117	217847119
chr1	217855183	217855185
chr1	217959120	217959122
chr1	218037025	218037027
chr1	218100586	218100588
chr1	218257607	218257609
chr1	218691507	218691509
chr1	218792004	218792006
chr1	218803993	218803995
chr1	218830471	218830473
chr1	218834629	218834631
chr1	218943162	218943164
chr1	218957629	218957631
chr1	218961097	218961099
chr1	218976624	218976626
chr1	219056997	219056999
chr1	219408629	219408631
chr1	219582509	219582511
chr1	219697823	219697825
chr1	219736643	219736645
chr1	219740066	219740068
chr1	219786345	219786347
chr1	219798457	219798459
chr1	219848253	219848255
chr1	219900265	219900267
chr1	220362281	220362283
chr1	220617643	220617645
chr1	220830539	220830541
chr1	220948488	220948490
chr1	221010095	221010097
chr1	221244590	221244592
chr1	221911990	221911992
chr1	222048807	222048809
chr1	222259830	222259832
chr1	222260567	222260569
chr1	222290727	222290729
chr1	222321803	222321805
chr1	222889584	222889586
chr1	222912655	222912657
chr1	223373681	223373683
chr1	223431860	223431862
chr1	223439868	223439870
chr1	223460519	223460521
chr1	224561943	224561945
chr1	224814810	224814812
chr1	224908967	224908969
chr1	224971601	224971603
chr1	225029683	225029685
chr1	225053253	225053255
chr1	225187932	225187934
chr1	225286102	225286104
chr1	225317423	225317425
chr1	227023342	227023344
chr1	227101786	227101788
chr1	227106499	227106501
chr1	227119833	227119835
chr1	227140514	227140516
chr1	227199294	227199296
chr1	227375195	227375197
chr1	227552912	227552914
chr1	227808960	227808962
chr1	227814452	227814454
chr1	227864849	227864851
chr1	227996806	227996808
chr1	228856474	228856476
chr1	229358490	229358492
chr1	229765911	229765913
chr1	229932828	229932830
chr1	229949205	229949207
chr1	229954949	229954951
chr1	229979614	229979616
chr1	230038750	230038752
chr1	230804891	230804893
chr1	231494700	231494702
chr1	231877843	231877845
chr1	231912891	231912893
chr1	231956452	231956454
chr1	231993354	231993356
chr1	232041554	232041556
chr1	232074578	232074580
chr1	232475752	232475754
chr1	232676189	232676191
chr1	232752570	232752572
chr1	232757955	232757957
chr1	233304012	233304014
chr1	233304399	233304401
chr1	233304730	233304732
chr1	233314488	233314490
chr1	233774519	233774521
chr1	233952120	233952122
chr1	234010123	234010125
chr1	234032524	234032526
chr1	234127107	234127109
chr1	234265931	234265933
chr1	234574411	234574413
chr1	236764587	236764589
chr1	236991071	236991073
chr1	237282768	237282770
chr1	237470513	237470515
chr1	237554601	237554603
chr1	237596590	237596592
chr1	237629676	237629678
chr1	237738751	237738753
chr1	237845861	237845863
chr1	237874619	237874621
chr1	237907746	237907748
chr1	237923301	237923303
chr1	238026057	238026059
chr1	238057364	238057366
chr1	238120215	238120217
chr1	238170297	238170299
chr1	238300427	238300429
chr1	238307678	238307680
chr1	238317786	238317788
chr1	238432701	238432703
chr1	238439287	238439289
chr1	238440060	238440062
chr1	238559261	238559263
chr1	238563425	238563427
chr1	238578792	238578794
chr1	238590654	238590656
chr1	238649797	238649799
chr1	238650487	238650489
chr1	238670257	238670259
chr1	238694213	238694215
chr1	238703552	238703554
chr1	238709080	238709082
chr1	238730105	238730107
chr1	238966754	238966756
chr1	239067104	239067106
chr1	239072810	239072812
chr1	239087362	239087364
chr1	239222264	239222266
chr1	239229962	239229964
chr1	239258519	239258521
chr1	239290602	239290604
chr1	239292767	239292769
chr1	239314683	239314685
chr1	239367721	239367723
chr1	239383288	239383290
chr1	239385038	239385040
chr1	239427086	239427088
chr1	239459299	239459301
chr1	239612128	239612130
chr1	239752687	239752689
chr1	239779162	239779164
chr1	240302353	240302355
chr1	240523697	240523699
chr1	240672836	240672838
chr1	240818170	240818172
chr1	240902765	240902767
chr1	240979011	240979013
chr1	240994539	240994541
chr1	241071345	241071347
chr1	241133647	241133649
chr1	241161533	241161535
chr1	241187867	241187869
chr1	241300574	241300576
chr1	242259527	242259529
chr1	242387111	242387113
chr1	242504740	242504742
chr1	242682189	242682191
chr1	242700441	242700443
chr1	242730113	242730115
chr1	242743057	242743059
chr1	242949342	242949344
chr1	244247316	244247318
chr1	244508067	244508069
chr1	245064893	245064895
chr1	245305222	245305224
chr1	247650960	247650962
chr1	247669463	247669465
chr1	247686408	247686410
chr1	247752915	247752917
chr1	247814289	247814291
chr1	247818800	247818802
chr1	247946718	247946720
chr1	248021284	248021286
chr1	248038341	248038343
chr1	248057650	248057652
chr1	248143350	248143352
chr1	248155818	248155820
chr1	248312013	248312015
chr1	248326502	248326504
chr1	248330711	248330713
chr1	248380226	248380228
chr1	248711128	248711130
chr2	246680	246682
chr2	330954	330956
chr2	1176257	1176259
chr2	1196565	1196567
chr2	1201617	1201619
chr2	1202095	1202097
chr2	1866843	1866845
chr2	1906133	1906135
chr2	2076822	2076824
chr2	2078444	2078446
chr2	2100928	2100930
chr2	2342718	2342720
chr2	2374535	2374537
chr2	2513607	2513609
chr2	2596976	2596978
chr2	2742284	2742286
chr2	2818307	2818309
chr2	2955035	2955037
chr2	2955421	2955423
chr2	2979333	2979335
chr2	3011377	3011379
chr2	3017141	3017143
chr2	3508981	3508983
chr2	3690888	3690890
chr2	3691924	3691926
chr2	3935834	3935836
chr2	3937979	3937981
chr2	4111808	4111810
chr2	4116079	4116081
chr2	4131016	4131018
chr2	4149239	4149241
chr2	4270809	4270811
chr2	4363437	4363439
chr2	4438884	4438886
chr2	4632173	4632175
chr2	4741444	4741446
chr2	4773358	4773360
chr2	4776704	4776706
chr2	4896651	4896653
chr2	5308330	5308332
chr2	5337987	5337989
chr2	5581191	5581193
chr2	5596787	5596789
chr2	5651916	5651918
chr2	5770131	5770133
chr2	5859954	5859956
chr2	5888081	5888083
chr2	5996869	5996871
chr2	6033846	6033848
chr2	6062901	6062903
chr2	6705645	6705647
chr2	7057967	7057969
chr2	7504003	7504005
chr2	7670242	7670244
chr2	7842300	7842302
chr2	7855975	7855977
chr2	7981985	7981987
chr2	7991835	7991837
chr2	9068289	9068291
chr2	9195870	9195872
chr2	9543724	9543726
chr2	11085827	11085829
chr2	11549697	11549699
chr2	13094689	13094691
chr2	13133117	13133119
chr2	13190013	13190015
chr2	13208542	13208544
chr2	13299822	13299824
chr2	13344471	13344473
chr2	13345968	13345970
chr2	13347109	13347111
chr2	13356089	13356091
chr2	13402404	13402406
chr2	13408617	13408619
chr2	13574376	13574378
chr2	13630282	13630284
chr2	13685111	13685113
chr2	13736098	13736100
chr2	13748211	13748213
chr2	13877266	13877268
chr2	13904214	13904216
chr2	14068730	14068732
chr2	14167540	14167542
chr2	14173473	14173475
chr2	14201592	14201594
chr2	14216228	14216230
chr2	14237429	14237431
chr2	14245894	14245896
chr2	14278130	14278132
chr2	14346245	14346247
chr2	14372531	14372533
chr2	14375466	14375468
chr2	14390925	14390927
chr2	14403439	14403441
chr2	14539164	14539166
chr2	14626306	14626308
chr2	14636914	14636916
chr2	14693920	14693922
chr2	14773138	14773140
chr2	14811915	14811917
chr2	14840050	14840052
chr2	14841179	14841181
chr2	14871258	14871260
chr2	14880504	14880506
chr2	15018065	15018067
chr2	15687426	15687428
chr2	16047422	16047424
chr2	16356092	16356094
chr2	16540559	16540561
chr2	16710677	16710679
chr2	16884916	16884918
chr2	16910096	16910098
chr2	17014172	17014174
chr2	17020098	17020100
chr2	17035184	17035186
chr2	17225832	17225834
chr2	17231403	17231405
chr2	17314013	17314015
chr2	17346897	17346899
chr2	17355553	17355555
chr2	17366402	17366404
chr2	17367666	17367668
chr2	17379349	17379351
chr2	17400576	17400578
chr2	17459257	17459259
chr2	17524839	17524841
chr2	17549109	17549111
chr2	17572062	17572064
chr2	17814275	17814277
chr2	18019941	18019943
chr2	18025889	18025891
chr2	18033630	18033632
chr2	18252548	18252550
chr2	18412688	18412690
chr2	18466764	18466766
chr2	18711526	18711528
chr2	18915530	18915532
chr2	18931859	18931861
chr2	19152852	19152854
chr2	19323306	19323308
chr2	19438461	19438463
chr2	19836949	19836951
chr2	20459953	20459955
chr2	20883864	20883866
chr2	21147305	21147307
chr2	21154862	21154864
chr2	21165676	21165678
chr2	21262342	21262344
chr2	21310643	21310645
chr2	21434148	21434150
chr2	21478719	21478721
chr2	21615336	21615338
chr2	21631105	21631107
chr2	21663212	21663214
chr2	21668957	21668959
chr2	21688593	21688595
chr2	21753069	21753071
chr2	21772557	21772559
chr2	21777440	21777442
chr2	21865901	21865903
chr2	21868797	21868799
chr2	21869231	21869233
chr2	21967278	21967280
chr2	22040988	22040990
chr2	22063238	22063240
chr2	22134047	22134049
chr2	22148586	22148588
chr2	22213273	22213275
chr2	22300398	22300400
chr2	22348937	22348939
chr2	22406705	22406707
chr2	22534367	22534369
chr2	22566064	22566066
chr2	22667631	22667633
chr2	22731117	22731119
chr2	22812530	22812532
chr2	22812971	22812973
chr2	22862957	22862959
chr2	23023344	23023346
chr2	23031996	23031998
chr2	23083160	23083162
chr2	23145881	23145883
chr2	23253972	23253974
chr2	25497955	25497957
chr2	25498244	25498246
chr2	27566686	27566688
chr2	27868697	27868699
chr2	28552216	28552218
chr2	29484776	29484778
chr2	29623360	29623362
chr2	29633396	29633398
chr2	29886115	29886117
chr2	31494849	31494851
chr2	31548151	31548153
chr2	31593447	31593449
chr2	31598291	31598293
chr2	31609504	31609506
chr2	31641624	31641626
chr2	31908456	31908458
chr2	32553975	32553977
chr2	32980248	32980250
chr2	33698357	33698359
chr2	33771530	33771532
chr2	33935680	33935682
chr2	33974247	33974249
chr2	34066989	34066991
chr2	34078581	34078583
chr2	34155898	34155900
chr2	34190497	34190499
chr2	34191223	34191225
chr2	34393022	34393024
chr2	34608163	34608165
chr2	34661806	34661808
chr2	34769726	34769728
chr2	34796576	34796578
chr2	34812862	34812864
chr2	34829287	34829289
chr2	34835681	34835683
chr2	34847463	34847465
chr2	34881758	34881760
chr2	34949941	34949943
chr2	34953186	34953188
chr2	34956643	34956645
chr2	34959692	34959694
chr2	35003838	35003840
chr2	35006274	35006276
chr2	35019670	35019672
chr2	35049696	35049698
chr2	35072884	35072886
chr2	35104656	35104658
chr2	35165128	35165130
chr2	35172290	35172292
chr2	35192491	35192493
chr2	35201350	35201352
chr2	35243191	35243193
chr2	35276382	35276384
chr2	35299806	35299808
chr2	35339685	35339687
chr2	35364540	35364542
chr2	35378854	35378856
chr2	35411117	35411119
chr2	35424662	35424664
chr2	35461865	35461867
chr2	35484697	35484699
chr2	35524438	35524440
chr2	35557384	35557386
chr2	35570384	35570386
chr2	35592586	35592588
chr2	35699713	35699715
chr2	35726859	35726861
chr2	35775299	35775301
chr2	35802507	35802509
chr2	35832933	35832935
chr2	35851458	35851460
chr2	35868316	35868318
chr2	35929192	35929194
chr2	36020087	36020089
chr2	36267172	36267174
chr2	36312853	36312855
chr2	36318025	36318027
chr2	37716711	37716713
chr2	37883102	37883104
chr2	38226084	38226086
chr2	38610510	38610512
chr2	39857559	39857561
chr2	39921163	39921165
chr2	39950450	39950452
chr2	40017980	40017982
chr2	40296757	40296759
chr2	40316740	40316742
chr2	40436760	40436762
chr2	40474517	40474519
chr2	40507589	40507591
chr2	40521702	40521704
chr2	40545391	40545393
chr2	40575480	40575482
chr2	40590897	40590899
chr2	40622094	40622096
chr2	40657913	40657915
chr2	40705582	40705584
chr2	40769925	40769927
chr2	40772263	40772265
chr2	40777451	40777453
chr2	40779238	40779240
chr2	40892281	40892283
chr2	40932478	40932480
chr2	40943169	40943171
chr2	40985556	40985558
chr2	40988852	40988854
chr2	41195341	41195343
chr2	41206086	41206088
chr2	41249986	41249988
chr2	41277023	41277025
chr2	41289928	41289930
chr2	41347473	41347475
chr2	41370254	41370256
chr2	41417728	41417730
chr2	41469933	41469935
chr2	41483150	41483152
chr2	41577266	41577268
chr2	41628478	41628480
chr2	41629758	41629760
chr2	41826526	41826528
chr2	41826779	41826781
chr2	42183650	42183652
chr2	43645726	43645728
chr2	44851935	44851937
chr2	44927588	44927590
chr2	45361227	45361229
chr2	46009806	46009808
chr2	46450895	46450897
chr2	48127186	48127188
chr2	48648231	48648233
chr2	48683537	48683539
chr2	48697051	48697053
chr2	48764656	48764658
chr2	48782394	48782396
chr2	48805680	48805682
chr2	48817671	48817673
chr2	49057729	49057731
chr2	49069831	49069833
chr2	49074474	49074476
chr2	49131230	49131232
chr2	49142339	49142341
chr2	49236047	49236049
chr2	49357555	49357557
chr2	49389011	49389013
chr2	49393294	49393296
chr2	49470668	49470670
chr2	49496653	49496655
[truncated: 23,852 more rows]

## Sheet: BG_regions
chr1	20051565	20051567
chr1	38390494	38390496
chr1	45363783	45363785
chr1	49491962	49491964
chr1	49608235	49608237
chr1	49872854	49872856
chr1	56346999	56347001
chr1	66430561	66430563
chr1	70019460	70019462
chr1	70026236	70026238
chr1	71339460	71339462
chr1	72689741	72689743
chr1	72722355	72722357
chr1	72794763	72794765
chr1	73088939	73088941
chr1	73515335	73515337
chr1	73745145	73745147
chr1	75215572	75215574
chr1	75216870	75216872
chr1	75947876	75947878
chr1	78448864	78448866
chr1	79725323	79725325
chr1	80096661	80096663
chr1	80520317	80520319
chr1	80791503	80791505
chr1	83470445	83470447
chr1	85639220	85639222
chr1	86005729	86005731
chr1	87754651	87754653
chr1	90446569	90446571
chr1	92988524	92988526
chr1	96032878	96032880
chr1	97646967	97646969
chr1	98449228	98449230
chr1	99300367	99300369
chr1	101651603	101651605
chr1	101774142	101774144
chr1	101845642	101845644
chr1	102538845	102538847
chr1	103226546	103226548
chr1	103385172	103385174
chr1	104574143	104574145
chr1	104967786	104967788
chr1	105877768	105877770
chr1	105987561	105987563
chr1	106238478	106238480
chr1	106559516	106559518
chr1	108013674	108013676
chr1	111264939	111264941
chr1	112277795	112277797
chr1	117384357	117384359
chr1	117471266	117471268
chr1	118372704	118372706
chr1	118401468	118401470
chr1	118613721	118613723
chr1	119218566	119218568
chr1	157718786	157718788
chr1	158736257	158736259
chr1	161517254	161517256
chr1	163784160	163784162
chr1	165980890	165980892
chr1	166255936	166255938
chr1	166456781	166456783
chr1	170444403	170444405
chr1	173146391	173146393
chr1	173627162	173627164
chr1	174752652	174752654
chr1	176675200	176675202
chr1	177506657	177506659
chr1	177723634	177723636
chr1	178465090	178465092
chr1	181692500	181692502
chr1	187188868	187188870
chr1	188246977	188246979
chr1	188298290	188298292
chr1	188416239	188416241
chr1	188929714	188929716
chr1	190891292	190891294
chr1	191110249	191110251
chr1	191919630	191919632
chr1	192265518	192265520
chr1	194531700	194531702
chr1	195257006	195257008
chr1	195684680	195684682
chr1	196233997	196233999
chr1	196330542	196330544
chr1	197170634	197170636
chr1	197967891	197967893
chr1	202459973	202459975
chr1	207373631	207373633
chr1	213703083	213703085
chr1	215439102	215439104
chr1	215546725	215546727
chr1	217267098	217267100
chr1	220988718	220988720
chr1	222640754	222640756
chr1	227689325	227689327
chr1	231752975	231752977
chr1	233755331	233755333
chr2	184941	184943
chr2	3690331	3690333
chr2	3691406	3691408
chr2	4307229	4307231
chr2	7154335	7154337
chr2	13889281	13889283
chr2	14871870	14871872
chr2	16339779	16339781
chr2	17118699	17118701
chr2	17267337	17267339
chr2	17994843	17994845
chr2	21517782	21517784
chr2	22220782	22220784
chr2	31542225	31542227
chr2	32690073	32690075
chr2	35029993	35029995
chr2	35889271	35889273
chr2	51667170	51667172
chr2	51858954	51858956
chr2	58201032	58201034
chr2	59099184	59099186
chr2	59768043	59768045
chr2	63177555	63177557
chr2	63227496	63227498
chr2	63737582	63737584
chr2	67104334	67104336
chr2	69317842	69317844
chr2	71956781	71956783
chr2	72660669	72660671
chr2	76146197	76146199
chr2	78330213	78330215
chr2	79297376	79297378
chr2	83420114	83420116
chr2	83916500	83916502
chr2	84659102	84659104
chr2	89602871	89602873
chr2	89604294	89604296
chr2	98259602	98259604
chr2	98263131	98263133
chr2	101585668	101585670
chr2	101925576	101925578
chr2	103905720	103905722
chr2	104256532	104256534
chr2	115953513	115953515
chr2	116280665	116280667
chr2	116516185	116516187
chr2	123147605	123147607
chr2	123234752	123234754
chr2	123287930	123287932
chr2	125546807	125546809
chr2	125894357	125894359
chr2	129138181	129138183
chr2	132745145	132745147
chr2	134973135	134973137
chr2	136198610	136198612
chr2	137441698	137441700
chr2	137702279	137702281
chr2	137733475	137733477
chr2	138384844	138384846
chr2	139030609	139030611
chr2	139082395	139082397
chr2	139762998	139763000
chr2	139764190	139764192
chr2	141402633	141402635
chr2	141871376	141871378
chr2	141934060	141934062
chr2	142226722	142226724
chr2	142647360	142647362
chr2	143809759	143809761
chr2	145914267	145914269
chr2	146157975	146157977
chr2	146254324	146254326
chr2	146341954	146341956
chr2	148420064	148420066
chr2	151858941	151858943
chr2	154789525	154789527
chr2	156862967	156862969
chr2	159456016	159456018
chr2	161779554	161779556
chr2	161853681	161853683
chr2	166064946	166064948
chr2	166457881	166457883
chr2	170080023	170080025
chr2	170267228	170267230
chr2	171823254	171823256
chr2	177803506	177803508
chr2	177861129	177861131
chr2	181782460	181782462
chr2	183516178	183516180
chr2	183881559	183881561
chr2	184086744	184086746
chr2	184520980	184520982
chr2	184942485	184942487
chr2	185887917	185887919
chr2	186123169	186123171
chr2	187960086	187960088
chr2	189317574	189317576
chr2	190012626	190012628
chr2	191212456	191212458
chr2	192904515	192904517
chr2	193809878	193809880
chr2	193914342	193914344
chr2	194229992	194229994
chr2	194325759	194325761
chr2	197712015	197712017
chr2	197966083	197966085
chr2	200975641	200975643
chr2	211820103	211820105
chr2	213081048	213081050
chr2	214138904	214138906
chr2	214837934	214837936
chr2	217548447	217548449
chr2	220330685	220330687
chr2	223256956	223256958
chr2	225988881	225988883
chr2	226081057	226081059
chr2	226322651	226322653
chr2	226386892	226386894
chr3	315138	315140
chr3	785865	785867
chr3	7053601	7053603
chr3	7443001	7443003
chr3	27054228	27054230
chr3	28901033	28901035
chr3	29749434	29749436
chr3	30185860	30185862
chr3	33243387	33243389
chr3	34316026	34316028
chr3	34678500	34678502
chr3	34752236	34752238
chr3	35324668	35324670
chr3	36009290	36009292
chr3	37407941	37407943
chr3	39345653	39345655
chr3	39477957	39477959
chr3	39764638	39764640
chr3	39765831	39765833
chr3	39949763	39949765
chr3	48314789	48314791
chr3	59966564	59966566
chr3	60613592	60613594
chr3	67753848	67753850
chr3	68254857	68254859
chr3	68630837	68630839
chr3	70710865	70710867
chr3	75284099	75284101
chr3	76351427	76351429
chr3	79591721	79591723
chr3	82905235	82905237
chr3	82936422	82936424
chr3	83297125	83297127
chr3	84008303	84008305
chr3	87529034	87529036
chr3	88437376	88437378
chr3	89023071	89023073
chr3	89575947	89575949
chr3	89952693	89952695
chr3	94459864	94459866
chr3	95537949	95537951
chr3	96016287	96016289
chr3	96370418	96370420
chr3	96392871	96392873
chr3	96691328	96691330
chr3	96717313	96717315
chr3	96998042	96998044
chr3	98148214	98148216
chr3	98429775	98429777
chr3	98597611	98597613
chr3	99005360	99005362
chr3	99153680	99153682
chr3	99488626	99488628
chr3	99788710	99788712
chr3	101032803	101032805
chr3	101262991	101262993
chr3	102121737	102121739
chr3	102319536	102319538
chr3	102996111	102996113
chr3	103242196	103242198
chr3	108449738	108449740
chr3	110744051	110744053
chr3	110962000	110962002
chr3	111079547	111079549
chr3	111699024	111699026
chr3	115029349	115029351
chr3	115922374	115922376
chr3	117237793	117237795
chr3	121984710	121984712
chr3	122163161	122163163
chr3	127189853	127189855
chr3	127191101	127191103
chr3	132216765	132216767
chr3	136025459	136025461
chr3	137505844	137505846
chr3	138756597	138756599
chr3	140659140	140659142
chr3	144307385	144307387
chr3	144513816	144513818
chr3	145249312	145249314
chr3	145331154	145331156
chr3	146418934	146418936
chr3	146629962	146629964
chr3	147056575	147056577
chr3	147086445	147086447
chr3	147272163	147272165
chr3	148172341	148172343
chr3	148770156	148770158
chr3	152247580	152247582
chr3	152503428	152503430
chr3	154786312	154786314
chr3	158887003	158887005
chr3	159206932	159206934
chr3	161782147	161782149
chr3	162258237	162258239
chr3	162785154	162785156
chr3	163066675	163066677
chr3	163145202	163145204
chr3	163630745	163630747
chr3	164327164	164327166
chr3	164956365	164956367
chr3	165525125	165525127
chr3	165559812	165559814
chr3	165611749	165611751
chr3	165754946	165754948
chr3	166093738	166093740
chr3	166341880	166341882
chr3	166564223	166564225
chr3	167850487	167850489
chr3	168493818	168493820
chr3	173648237	173648239
chr3	173925324	173925326
chr3	175562786	175562788
chr3	176176885	176176887
chr3	176297228	176297230
chr3	176761468	176761470
chr3	178051533	178051535
chr3	178642238	178642240
chr3	180440542	180440544
chr3	180549101	180549103
chr3	181025552	181025554
chr3	181040230	181040232
chr3	181166344	181166346
chr3	182110470	182110472
chr3	182574635	182574637
chr3	185818603	185818605
chr3	185819801	185819803
chr3	189249695	189249697
chr3	190211537	190211539
chr3	191771178	191771180
chr3	191786377	191786379
chr4	12220636	12220638
chr4	13017338	13017340
chr4	13676045	13676047
chr4	18234305	18234307
chr4	18807918	18807920
chr4	18910584	18910586
chr4	18927939	18927941
chr4	21660447	21660449
chr4	23513258	23513260
chr4	23641295	23641297
chr4	25222333	25222335
chr4	26846671	26846673
chr4	27652246	27652248
chr4	27920481	27920483
chr4	30112062	30112064
chr4	31553431	31553433
chr4	31824974	31824976
chr4	32036072	32036074
chr4	33506903	33506905
chr4	33702221	33702223
chr4	34279507	34279509
chr4	34816872	34816874
chr4	35791795	35791797
chr4	36119214	36119216
chr4	36705895	36705897
chr4	45024896	45024898
chr4	45401663	45401665
chr4	46527879	46527881
chr4	46644882	46644884
chr4	46811176	46811178
chr4	47152135	47152137
chr4	52341507	52341509
chr4	53091472	53091474
chr4	53102931	53102933
chr4	53244706	53244708
chr4	55049345	55049347
chr4	57461614	57461616
chr4	57749047	57749049
chr4	58365504	58365506
chr4	59860920	59860922
chr4	60018605	60018607
chr4	60548558	60548560
chr4	62043919	62043921
chr4	63022601	63022603
chr4	63166420	63166422
chr4	63388562	63388564
chr4	63431844	63431846
chr4	63523627	63523629
chr4	64152039	64152041
chr4	64384514	64384516
chr4	64525475	64525477
chr4	65099911	65099913
chr4	66534413	66534415
chr4	68552423	68552425
chr4	68556020	68556022
chr4	68558993	68558995
chr4	69479386	69479388
chr4	69890075	69890077
chr4	69891214	69891216
chr4	70142961	70142963
chr4	70200197	70200199
chr4	70205505	70205507
chr4	71583159	71583161
chr4	72004893	72004895
chr4	73348669	73348671
chr4	73935535	73935537
chr4	77981672	77981674
chr4	79217811	79217813
chr4	79833474	79833476
chr4	79843946	79843948
chr4	79905237	79905239
chr4	80076535	80076537
chr4	80621629	80621631
chr4	81797797	81797799
chr4	84332882	84332884
chr4	84333992	84333994
chr4	88566457	88566459
chr4	90286591	90286593
chr4	90886154	90886156
chr4	91025749	91025751
chr4	91616365	91616367
chr4	91674143	91674145
chr4	91681187	91681189
chr4	91690487	91690489
chr4	93690800	93690802
chr4	94427722	94427724
chr4	95866921	95866923
chr4	96487796	96487798
chr4	96688456	96688458
chr4	97585016	97585018
chr4	97632316	97632318
chr4	98426726	98426728
chr4	99363142	99363144
chr4	99529561	99529563
chr4	99588607	99588609
chr4	100337327	100337329
chr4	101496744	101496746
chr4	101769228	101769230
chr4	102916800	102916802
chr4	104055473	104055475
chr4	104297480	104297482
chr4	104416920	104416922
chr4	104781800	104781802
chr4	105053015	105053017
chr4	106141401	106141403
chr4	106532121	106532123
chr4	106832506	106832508
chr4	107141134	107141136
chr4	107220308	107220310
chr4	107351323	107351325
chr4	110676931	110676933
chr4	111199364	111199366
chr4	111510815	111510817
chr4	111699831	111699833
chr4	111867600	111867602
chr4	112836741	112836743
chr4	113740685	113740687
chr4	113787872	113787874
chr4	113966327	113966329
chr4	114077910	114077912
chr4	115095949	115095951
chr4	115285215	115285217
chr4	115599565	115599567
chr4	117410026	117410028
chr4	119702384	119702386
chr4	124539214	124539216
chr4	124579967	124579969
chr4	125252102	125252104
chr4	125271844	125271846
chr4	125495417	125495419
chr4	125583073	125583075
chr4	126394382	126394384
chr4	127793223	127793225
chr4	129305168	129305170
chr4	129671636	129671638
chr4	132543709	132543711
chr4	132918688	132918690
chr4	133774900	133774902
chr4	135521357	135521359
chr4	135664323	135664325
chr4	135914351	135914353
chr4	137889803	137889805
chr4	138274980	138274982
chr4	138525797	138525799
chr4	141481047	141481049
chr4	141846071	141846073
chr4	146338451	146338453
chr4	148494071	148494073
chr4	149412687	149412689
chr4	149605141	149605143
chr4	149663864	149663866
chr4	149844545	149844547
chr4	149845597	149845599
chr4	154092235	154092237
chr4	154951186	154951188
chr4	156085110	156085112
chr4	157410536	157410538
chr4	158267916	158267918
chr4	158923789	158923791
chr4	159492657	159492659
chr4	159580392	159580394
chr4	159769421	159769423
chr4	160163649	160163651
chr4	160305941	160305943
chr4	160828356	160828358
chr4	161798268	161798270
chr4	163319984	163319986
chr4	164502827	164502829
chr4	168135249	168135251
chr4	168597786	168597788
chr4	170297540	170297542
chr4	170495170	170495172
chr4	170654092	170654094
chr4	171101858	171101860
chr4	171333822	171333824
chr4	174072050	174072052
chr4	176104281	176104283
chr4	177203320	177203322
chr4	179085720	179085722
chr4	179575848	179575850
chr4	180300980	180300982
chr4	183005967	183005969
chr4	188153948	188153950
chr4	189466700	189466702
chr5	101969	101971
chr5	3495844	3495846
chr5	5947402	5947404
chr5	8031545	8031547
chr5	12875571	12875573
chr5	19773785	19773787
chr5	20202490	20202492
chr5	26863605	26863607
chr5	27534066	27534068
chr5	28141378	28141380
chr5	28233253	28233255
chr5	28531607	28531609
chr5	29245182	29245184
chr5	29675808	29675810
chr5	30151696	30151698
chr5	30290926	30290928
chr5	31098262	31098264
chr5	34363709	34363711
chr5	35743630	35743632
chr5	35844237	35844239
chr5	35968652	35968654
chr5	40065857	40065859
chr5	40204502	40204504
chr5	44168781	44168783
chr5	45360582	45360584
chr5	45555322	45555324
chr5	51485915	51485917
chr5	51497816	51497818
chr5	51926684	51926686
chr5	53735164	53735166
chr5	54197274	54197276
chr5	58518116	58518118
chr5	59436043	59436045
chr5	61849161	61849163
chr5	62050297	62050299
chr5	62193498	62193500
chr5	63725203	63725205
chr5	64070666	64070668
chr5	64126286	64126288
chr5	66088959	66088961
chr5	66194663	66194665
chr5	72137099	72137101
chr5	72765629	72765631
chr5	72777626	72777628
chr5	72778905	72778907
chr5	83867375	83867377
chr5	83972121	83972123
chr5	84507053	84507055
chr5	84859756	84859758
chr5	85687136	85687138
chr5	87656578	87656580
chr5	87664153	87664155
chr5	87808005	87808007
chr5	88073295	88073297
chr5	88901586	88901588
chr5	90371446	90371448
chr5	90889806	90889808
chr5	92485736	92485738
chr5	92563634	92563636
chr5	93747635	93747637
chr5	95950490	95950492
chr5	98149644	98149646
chr5	98198011	98198013
chr5	99666487	99666489
chr5	101209224	101209226
chr5	102338477	102338479
chr5	105093963	105093965
chr5	106706795	106706797
chr5	107032950	107032952
chr5	107188418	107188420
chr5	107986444	107986446
chr5	109471805	109471807
chr5	112072431	112072433
chr5	114183606	114183608
chr5	114827258	114827260
chr5	115669908	115669910
chr5	115794060	115794062
chr5	116583482	116583484
chr5	119537497	119537499
chr5	121551259	121551261
chr5	124178395	124178397
chr5	124179516	124179518
chr5	128909923	128909925
chr5	129265919	129265921
chr5	129325093	129325095
chr5	129551630	129551632
chr5	130742256	130742258
chr5	131847345	131847347
chr5	133544010	133544012
chr5	140904951	140904953
chr5	143541269	143541271
chr5	144564040	144564042
chr5	145084384	145084386
chr5	145418292	145418294
chr5	147268619	147268621
chr5	150899547	150899549
chr5	152193546	152193548
chr5	152735623	152735625
chr5	152947294	152947296
chr5	155495650	155495652
chr5	159638333	159638335
chr5	161182125	161182127
chr5	161381191	161381193
chr5	162302767	162302769
chr5	162492368	162492370
chr5	164111043	164111045
chr5	167057602	167057604
chr5	171729670	171729672
chr5	174787029	174787031
chr5	176757841	176757843
chr6	9311909	9311911
chr6	19375853	19375855
chr6	23076004	23076006
chr6	23136260	23136262
chr6	26302053	26302055
chr6	27394758	27394760
chr6	27969993	27969995
chr6	29415843	29415845
chr6	32780577	32780579
chr6	41141714	41141716
chr6	46582948	46582950
chr6	48132126	48132128
chr6	49043121	49043123
chr6	49719290	49719292
chr6	49881909	49881911
chr6	50702174	50702176
chr6	51242901	51242903
chr6	51246629	51246631
chr6	51248017	51248019
chr6	51789464	51789466
chr6	54644509	54644511
chr6	55908792	55908794
chr6	57359941	57359943
chr6	57636326	57636328
chr6	58003578	58003580
chr6	58286273	58286275
chr6	60591416	60591418
chr6	61528417	61528419
chr6	64060071	64060073
chr6	64436756	64436758
chr6	64753939	64753941
chr6	64886487	64886489
chr6	65082464	65082466
chr6	66257179	66257181
chr6	66752623	66752625
chr6	68369587	68369589
chr6	68388978	68388980
chr6	68420411	68420413
chr6	68860228	68860230
chr6	70903824	70903826
chr6	73870038	73870040
chr6	76270447	76270449
chr6	76607752	76607754
chr6	77169223	77169225
chr6	77219239	77219241
chr6	78482393	78482395
chr6	78562680	78562682
chr6	79371053	79371055
chr6	80473049	80473051
chr6	80758398	80758400
chr6	82848742	82848744
chr6	82850608	82850610
chr6	84249050	84249052
chr6	84474727	84474729
chr6	85074685	85074687
chr6	85141494	85141496
chr6	85790219	85790221
chr6	85814461	85814463
chr6	86102062	86102064
chr6	86232656	86232658
chr6	88705920	88705922
chr6	93363436	93363438
chr6	93740824	93740826
chr6	93924756	93924758
chr6	94188214	94188216
chr6	94195787	94195789
chr6	98475345	98475347
chr6	98761159	98761161
chr6	100333081	100333083
chr6	100694536	100694538
chr6	100997490	100997492
chr6	101144969	101144971
chr6	101241580	101241582
chr6	101458072	101458074
chr6	101759326	101759328
chr6	101910582	101910584
chr6	101959103	101959105
chr6	101994809	101994811
chr6	103373600	103373602
chr6	107440214	107440216
chr6	112568429	112568431
chr6	114170028	114170030
chr6	114898584	114898586
chr6	115358347	115358349
chr6	115405580	115405582
chr6	115700384	115700386
chr6	116014298	116014300
chr6	116073112	116073114
chr6	116811603	116811605
chr6	117572145	117572147
chr6	120184982	120184984
chr6	120839560	120839562
chr6	120949767	120949769
chr6	121156652	121156654
chr6	122921285	122921287
chr6	122963282	122963284
chr6	123272585	123272587
chr6	124019786	124019788
chr6	126001049	126001051
chr6	126009235	126009237
chr6	126140034	126140036
chr6	127486095	127486097
chr6	128616930	128616932
chr6	129904820	129904822
chr6	130725775	130725777
chr6	132229602	132229604
chr6	133709406	133709408
chr6	134550130	134550132
chr6	136144583	136144585
chr6	140296199	140296201
chr6	141094323	141094325
chr6	141103696	141103698
chr6	141469174	141469176
chr6	142051947	142051949
chr6	146625353	146625355
chr6	147356042	147356044
chr6	147608248	147608250
chr6	148058258	148058260
chr6	156002701	156002703
chr6	159270312	159270314
chr6	160194552	160194554
chr6	162916196	162916198
chr6	164391789	164391791
chr6	169210284	169210286
chr7	7449917	7449919
chr7	9479842	9479844
chr7	10235690	10235692
chr7	11043852	11043854
chr7	12279028	12279030
chr7	13162668	13162670
chr7	13660473	13660475
chr7	15283633	15283635
chr7	16911701	16911703
chr7	19843110	19843112
chr7	20022913	20022915
chr7	20498671	20498673
chr7	26944067	26944069
chr7	29012995	29012997
chr7	31843809	31843811
chr7	34295323	34295325
chr7	42805036	42805038
chr7	42818979	42818981
chr7	45931103	45931105
chr7	46122485	46122487
chr7	48533630	48533632
chr7	48672503	48672505
chr7	49179625	49179627
chr7	49387621	49387623
chr7	52136576	52136578
chr7	52752532	52752534
chr7	52867793	52867795
chr7	53831946	53831948
chr7	56699105	56699107
chr7	57514524	57514526
chr7	57717704	57717706
chr7	64975916	64975918
chr7	64981828	64981830
chr7	68884855	68884857
chr7	78117349	78117351
chr7	81834103	81834105
chr7	83063727	83063729
chr7	83707857	83707859
chr7	84655137	84655139
chr7	86542142	86542144
chr7	87806371	87806373
chr7	88252559	88252561
chr7	88582437	88582439
chr7	88698178	88698180
chr7	91283796	91283798
chr7	91491757	91491759
chr7	92335508	92335510
chr7	92868940	92868942
chr7	93678602	93678604
chr7	94149205	94149207
chr7	96538037	96538039
chr7	97749372	97749374
chr7	113022312	113022314
chr7	116062176	116062178
chr7	117954556	117954558
chr7	118766486	118766488
chr7	118848188	118848190
chr7	118942805	118942807
chr7	119226680	119226682
chr7	119255556	119255558
chr7	119296866	119296868
chr7	119383970	119383972
chr7	119462491	119462493
chr7	120153116	120153118
chr7	124533985	124533987
chr7	124916218	124916220
chr7	126120648	126120650
chr7	127318273	127318275
chr7	135063781	135063783
chr7	136197895	136197897
chr7	144611624	144611626
chr7	145841695	145841697
chr7	148090300	148090302
chr8	31609240	31609242
chr8	33780270	33780272
chr8	34067931	34067933
chr8	36131379	36131381
chr8	36258910	36258912
chr8	36721047	36721049
chr8	36942489	36942491
chr8	39298411	39298413
chr8	40231657	40231659
chr8	40232749	40232751
chr8	47125560	47125562
chr8	53051260	53051262
chr8	53948861	53948863
chr8	54546387	54546389
chr8	57303591	57303593
chr8	63942443	63942445
chr8	65091016	65091018
chr8	65254722	65254724
chr8	66296484	66296486
chr8	68550530	68550532
chr8	68551562	68551564
chr8	70964370	70964372
chr8	71567390	71567392
chr8	71941564	71941566
chr8	72311934	72311936
chr8	72983299	72983301
chr8	76643891	76643893
chr8	77623949	77623951
chr8	78862470	78862472
chr8	78985236	78985238
chr8	79091679	79091681
chr8	80903567	80903569
chr8	83000881	83000883
chr8	83703860	83703862
chr8	83792929	83792931
chr8	84715145	84715147
chr8	84919987	84919989
chr8	86165780	86165782
chr8	86770741	86770743
chr8	87212339	87212341
chr8	87749682	87749684
chr8	88606540	88606542
chr8	88661217	88661219
chr8	88963924	88963926
chr8	89286571	89286573
chr8	89351308	89351310
chr8	89609344	89609346
chr8	90254889	90254891
chr8	90965600	90965602
chr8	95601183	95601185
chr8	96201031	96201033
chr8	96427771	96427773
chr8	96691165	96691167
chr8	107205389	107205391
chr8	108624080	108624082
chr8	109784379	109784381
chr8	110022856	110022858
chr8	110319300	110319302
chr8	110791371	110791373
chr8	111106602	111106604
chr8	111357830	111357832
chr8	111713806	111713808
chr8	113035183	113035185
chr8	113517346	113517348
chr8	121937308	121937310
chr8	131523104	131523106
chr8	132634737	132634739
chr9	2370652	2370654
chr9	2371914	2371916
chr9	5213146	5213148
chr9	8060834	8060836
chr9	9804845	9804847
chr9	10874733	10874735
chr9	11316609	11316611
chr9	11474743	11474745
chr9	11565382	11565384
chr9	11693436	11693438
chr9	12526762	12526764
chr9	16936739	16936741
chr9	22314741	22314743
chr9	23044486	23044488
chr9	25366128	25366130
chr9	28853014	28853016
chr9	29507792	29507794
chr9	30495427	30495429
chr9	31956143	31956145
chr9	32027435	32027437
chr9	37296078	37296080
chr9	39881506	39881508
chr9	40075339	40075341
chr9	40441098	40441100
chr9	41999934	41999936
chr9	43067197	43067199
chr9	62370489	62370491
chr9	63276624	63276626
chr9	63671184	63671186
chr9	64918558	64918560
chr9	65936545	65936547
chr9	66303065	66303067
chr9	67188816	67188818
chr9	68427595	68427597
chr9	72833754	72833756
chr9	73514012	73514014
chr9	73725486	73725488
chr9	79420134	79420136
chr9	80998616	80998618
chr9	81067763	81067765
chr9	81193169	81193171
chr9	81445762	81445764
chr9	82531844	82531846
chr9	82576914	82576916
chr9	85358154	85358156
chr9	88920364	88920366
chr9	90528525	90528527
chr9	90768271	90768273
chr9	99759702	99759704
chr9	99760912	99760914
chr9	100322122	100322124
chr9	100882851	100882853
chr9	100992070	100992072
chr9	102089144	102089146
chr9	102166517	102166519
chr9	103377773	103377775
chr9	106368943	106368945
chr9	108205040	108205042
chr9	116091346	116091348
chr9	117913640	117913642
chr9	118622716	118622718
chr9	118830870	118830872
chr10	5128296	5128298
chr10	10229325	10229327
chr10	18572460	18572462
chr10	20700114	20700116
chr10	29166303	29166305
chr10	36417377	36417379
chr10	45042382	45042384
chr10	45358407	45358409
chr10	48863025	48863027
chr10	49889143	49889145
chr10	50745987	50745989
chr10	51027754	51027756
chr10	54161527	54161529
chr10	54553073	54553075
chr10	55495578	55495580
chr10	55500625	55500627
chr10	55691802	55691804
chr10	55833340	55833342
chr10	56939979	56939981
chr10	57073875	57073877
chr10	58290391	58290393
chr10	58898228	58898230
chr10	59220923	59220925
chr10	59371581	59371583
chr10	65310802	65310804
chr10	65604291	65604293
chr10	65664500	65664502
chr10	65862436	65862438
chr10	65985910	65985912
chr10	73268121	73268123
chr10	80929595	80929597
chr10	82182845	82182847
chr10	83307049	83307051
chr10	83684935	83684937
chr10	85954198	85954200
chr10	90105277	90105279
chr10	90111430	90111432
chr10	93005424	93005426
chr10	95884567	95884569
chr10	98687127	98687129
chr10	98866391	98866393
chr10	99028251	99028253
chr10	101503333	101503335
chr10	105234663	105234665
chr10	105404232	105404234
chr10	108153984	108153986
chr10	114699630	114699632
chr10	114700793	114700795
chr10	115171059	115171061
chr10	115180889	115180891
chr10	115418173	115418175
chr10	115552215	115552217
chr10	115711015	115711017
chr10	122972643	122972645
chr10	131799162	131799164
chr11	5850677	5850679
chr11	6964580	6964582
chr11	7324513	7324515
chr11	7875056	7875058
chr11	17667736	17667738
chr11	22135245	22135247
chr11	22249073	22249075
chr11	22796600	22796602
chr11	24836509	24836511
chr11	24965713	24965715
chr11	25021590	25021592
chr11	25390652	25390654
chr11	25578102	25578104
chr11	26708239	26708241
chr11	26815784	26815786
chr11	27140099	27140101
chr11	28585985	28585987
chr11	29538574	29538576
chr11	30190408	30190410
chr11	34804736	34804738
chr11	34815922	34815924
chr11	37317441	37317443
chr11	37695398	37695400
chr11	40623163	40623165
chr11	44025992	44025994
chr11	48274231	48274233
chr11	48368619	48368621
chr11	48639477	48639479
chr11	48640580	48640582
chr11	49829794	49829796
chr11	55219725	55219727
chr11	58360985	58360987
chr11	58383889	58383891
chr11	58651398	58651400
chr11	58780148	58780150
chr11	58809278	58809280
chr11	59241774	59241776
chr11	60231667	60231669
chr11	81145436	81145438
chr11	82656635	82656637
chr11	82778303	82778305
chr11	85313660	85313662
chr11	85320290	85320292
chr11	88266343	88266345
chr11	90989231	90989233
chr11	91181533	91181535
chr11	91215967	91215969
chr11	91750464	91750466
chr11	93584695	93584697
chr11	95350720	95350722
chr11	95665638	95665640
chr11	95778169	95778171
chr11	96475141	96475143
chr11	96564589	96564591
chr11	96566232	96566234
chr11	96838854	96838856
chr11	97912185	97912187
chr11	101712355	101712357
chr11	103746306	103746308
chr11	103839949	103839951
chr11	106494439	106494441
chr11	106677866	106677868
chr11	107502872	107502874
chr11	109490497	109490499
chr11	110753974	110753976
chr11	111143051	111143053
chr11	111582169	111582171
chr11	112851657	112851659
chr11	114593243	114593245
chr11	116015265	116015267
chr11	116158251	116158253
chr11	121506839	121506841
chr11	127749682	127749684
chr11	127803824	127803826
chr11	134771313	134771315
chr12	7175699	7175701
chr12	9087394	9087396
chr12	15103600	15103602
chr12	16440790	16440792
chr12	16847567	16847569
chr12	17087492	17087494
chr12	17732461	17732463
chr12	18010838	18010840
chr12	18182585	18182587
chr12	20923416	20923418
chr12	20968947	20968949
chr12	21376425	21376427
chr12	23273340	23273342
chr12	23378479	23378481
chr12	27366268	27366270
chr12	27880852	27880854
chr12	28231404	28231406
chr12	28250487	28250489
chr12	28261185	28261187
chr12	28595207	28595209
chr12	29090396	29090398
chr12	29091480	29091482
chr12	30427196	30427198
chr12	33065875	33065877
chr12	33313791	33313793
chr12	33348820	33348822
chr12	38281719	38281721
chr12	39133063	39133065
chr12	41315434	41315436
chr12	43019642	43019644
chr12	43090327	43090329
chr12	44332374	44332376
chr12	46028228	46028230
chr12	55141031	55141033
chr12	55253158	55253160
chr12	55559815	55559817
chr12	55571429	55571431
chr12	58528072	58528074
chr12	58636847	58636849
chr12	59252760	59252762
chr12	60044218	60044220
chr12	60344389	60344391
chr12	60478793	60478795
chr12	60629160	60629162
chr12	60641564	60641566
chr12	61026800	61026802
chr12	61625127	61625129
chr12	61771849	61771851
chr12	61804605	61804607
chr12	62068897	62068899
chr12	63301705	63301707
chr12	65044751	65044753
chr12	67836146	67836148
chr12	67837556	67837558
chr12	70219215	70219217
chr12	72923317	72923319
chr12	72924476	72924478
chr12	73033470	73033472
chr12	73647599	73647601
chr12	73681190	73681192
chr12	74215661	74215663
chr12	74476966	74476968
chr12	78744539	78744541
chr12	80025969	80025971
chr12	83651972	83651974
chr12	84346861	84346863
chr12	84615926	84615928
chr12	85495781	85495783
chr12	87010670	87010672
chr12	87011819	87011821
chr12	87306604	87306606
chr12	87843524	87843526
chr12	90463371	90463373
chr12	97592329	97592331
chr12	97933154	97933156
chr12	99813199	99813201
chr12	102302915	102302917
chr12	104105897	104105899
chr12	106415575	106415577
chr12	107161309	107161311
chr12	115463026	115463028
chr12	118184319	118184321
chr12	125578404	125578406
chr13	38083285	38083287
chr13	39700922	39700924
chr13	48903284	48903286
chr13	54548480	54548482
chr13	55504741	55504743
chr13	55621359	55621361
chr13	55767852	55767854
chr13	56796552	56796554
chr13	57752520	57752522
chr13	58272118	58272120
chr13	59922601	59922603
chr13	61712440	61712442
chr13	62938559	62938561
chr13	63254065	63254067
chr13	63735693	63735695
chr13	64190218	64190220
chr13	64467244	64467246
chr13	64616742	64616744
chr13	65954069	65954071
chr13	66298815	66298817
chr13	67552111	67552113
chr13	67811368	67811370
chr13	68159464	68159466
chr13	68596355	68596357
chr13	69108874	69108876
chr13	69955662	69955664
chr13	72710283	72710285
chr13	76623479	76623481
chr13	78286300	78286302
chr13	79075983	79075985
chr13	79564225	79564227
chr13	79788232	79788234
chr13	80640214	80640216
chr13	80807627	80807629
chr13	80905620	80905622
chr13	81621311	81621313
chr13	81812740	81812742
chr13	82712813	82712815
chr13	82977980	82977982
chr13	83074997	83074999
chr13	83617779	83617781
chr13	84188231	84188233
chr13	86009072	86009074
chr13	86296023	86296025
chr13	88253006	88253008
chr13	89141133	89141135
chr13	89182095	89182097
chr13	92555903	92555905
chr13	93070775	93070777
chr13	95989715	95989717
chr13	96289235	96289237
chr13	96591061	96591063
chr13	97102389	97102391
chr13	97716065	97716067
chr13	100293522	100293524
chr13	103727538	103727540
chr13	106719597	106719599
chr13	110086960	110086962
chr13	112417576	112417578
chr14	26356445	26356447
chr14	28329152	28329154
chr14	28426979	28426981
chr14	32339979	32339981
chr14	33262816	33262818
chr14	37257210	37257212
chr14	37829708	37829710
chr14	38415948	38415950
chr14	40385679	40385681
chr14	40882257	40882259
chr14	41226301	41226303
chr14	41594837	41594839
chr14	42089733	42089735
chr14	43013751	43013753
chr14	43190599	43190601
chr14	43201238	43201240
chr14	43380667	43380669
chr14	43384282	43384284
chr14	45574186	45574188
chr14	46126223	46126225
chr14	46596674	46596676
chr14	48270121	48270123
chr14	50253405	50253407
chr14	57603006	57603008
chr14	59169808	59169810
chr14	59737970	59737972
chr14	60027042	60027044
chr14	62112401	62112403
chr14	62357541	62357543
chr14	66438644	66438646
chr14	68454454	68454456
chr14	79164509	79164511
chr14	79923948	79923950
chr14	82129410	82129412
chr14	82305800	82305802
chr14	83683101	83683103
chr14	88171883	88171885
chr14	93427534	93427536
chr14	93504779	93504781
chr14	93519511	93519513
chr15	20361187	20361189
chr15	26499139	26499141
chr15	29496503	29496505
chr15	34903348	34903350
chr15	36204707	36204709
chr15	36983541	36983543
chr15	39162265	39162267
chr15	46856102	46856104
chr15	46913524	46913526
chr15	47164942	47164944
chr15	49259025	49259027
chr15	49530950	49530952
chr15	51723795	51723797
chr15	54813924	54813926
chr15	61969203	61969205
chr15	76750992	76750994
chr15	79110313	79110315
chr15	87109584	87109586
chr15	87556771	87556773
chr15	94783754	94783756
chr15	97208480	97208482
chr16	33672280	33672282
chr16	35890619	35890621
chr16	47836764	47836766
chr16	48808824	48808826
chr16	51486868	51486870
chr16	55999559	55999561
chr16	56000621	56000623
chr16	59463767	59463769
chr16	59928386	59928388
chr16	60021721	60021723
chr16	61330786	61330788
chr16	63354260	63354262
chr16	63812812	63812814
chr16	63858656	63858658
chr16	72538943	72538945
chr17	11474217	11474219
chr17	11475569	11475571
chr17	12443509	12443511
chr17	48219188	48219190
chr17	53319469	53319471
chr17	53495308	53495310
chr17	53728868	53728870
chr17	54240981	54240983
chr17	61436849	61436851
chr17	65816671	65816673
chr17	65897409	65897411
chr18	4656338	4656340
chr18	4660290	4660292
chr18	24721125	24721127
chr18	24789692	24789694
chr18	25887516	25887518
chr18	26379881	26379883
chr18	30720249	30720251
chr18	33308216	33308218
chr18	34054992	34054994
chr18	36888803	36888805
chr18	37652655	37652657
chr18	38172583	38172585
chr18	39544280	39544282
chr18	39645127	39645129
chr18	40405996	40405998
chr18	40680424	40680426
chr18	40811647	40811649
chr18	42360711	42360713
chr18	42778091	42778093
chr18	42861536	42861538
chr18	42973361	42973363
chr18	43761201	43761203
chr18	44403061	44403063
chr18	46618489	46618491
chr18	48257232	48257234
chr18	53771611	53771613
chr18	55616660	55616662
chr18	63654794	63654796
chr18	65077987	65077989
chr18	65155300	65155302
chr18	66665554	66665556
chr18	67378746	67378748
chr18	68983705	68983707
chr18	70993556	70993558
chr18	71859398	71859400
chr18	73999382	73999384
chr19	21973290	21973292
chr19	28185197	28185199
chr19	29179072	29179074
chr19	30988221	30988223
chr19	58542241	58542243
chr20	1259139	1259141
chr20	1540339	1540341
chr20	4537415	4537417
chr20	11480450	11480452
chr20	12684069	12684071
chr20	14774705	14774707
chr20	19060756	19060758
chr20	20917563	20917565
chr20	23904542	23904544
chr20	39930266	39930268
chr20	40349981	40349983
chr20	40422771	40422773
chr20	52882912	52882914
chr21	6327188	6327190
chr21	6663135	6663137
chr21	6990205	6990207
chr21	9896656	9896658
chr21	10061641	10061643
chr21	14110394	14110396
chr21	14213084	14213086
chr21	15449168	15449170
chr21	18697217	18697219
chr21	20917670	20917672
chr21	21340619	21340621
chr21	22691815	22691817
chr21	22918643	22918645
chr21	24277485	24277487
chr21	24304051	24304053
chr21	24330452	24330454
chr21	27681357	27681359
chr21	38199725	38199727
chr22	11883342	11883344
chr22	32294122	32294124
chrX	4011312	4011314
chrX	9064970	9064972
chrX	14639682	14639684
chrX	14978045	14978047
chrX	17095531	17095533
chrX	17699162	17699164
chrX	26054249	26054251
chrX	26397787	26397789
chrX	26607802	26607804
chrX	26721161	26721163
chrX	27322251	27322253
chrX	35228626	35228628
chrX	37286636	37286638
chrX	37763596	37763598
chrX	39283529	39283531
chrX	41989934	41989936
chrX	43161993	43161995
chrX	46046113	46046115
chrX	51443186	51443188
chrX	52087119	52087121
chrX	55882428	55882430
chrX	57885548	57885550
chrX	57960842	57960844
chrX	62933043	62933045
chrX	62998616	62998618
chrX	63118167	63118169
chrX	63590253	63590255
chrX	63891134	63891136
chrX	64384175	64384177
chrX	64640312	64640314
chrX	65274132	65274134
chrX	66413045	66413047
chrX	66773751	66773753
chrX	67280962	67280964
chrX	67926292	67926294
chrX	69467215	69467217
chrX	69741684	69741686
chrX	72425281	72425283
chrX	73135703	73135705
chrX	73174704	73174706
chrX	73426089	73426091
chrX	73709395	73709397
chrX	75366336	75366338
chrX	76205302	76205304
chrX	76231280	76231282
chrX	76862070	76862072
chrX	76904948	76904950
chrX	77108344	77108346
chrX	77377927	77377929
chrX	78299702	78299704
chrX	78359338	78359340
chrX	78360629	78360631
chrX	78393013	78393015
chrX	78452419	78452421
chrX	79969256	79969258
chrX	80102583	80102585
chrX	80493297	80493299
chrX	81258927	81258929
chrX	82290545	82290547
chrX	82609171	82609173
chrX	82873930	82873932
chrX	83035762	83035764
chrX	83320319	83320321
chrX	83884241	83884243
chrX	84446604	84446606
chrX	84657521	84657523
chrX	84865449	84865451
chrX	85554722	85554724
chrX	85611081	85611083
chrX	85805730	85805732
chrX	85806795	85806797
chrX	87025129	87025131
chrX	87185860	87185862
chrX	87339625	87339627
chrX	88086197	88086199
chrX	89009175	89009177
chrX	90409885	90409887
chrX	90656436	90656438
chrX	90869154	90869156
chrX	90922091	90922093
chrX	91611115	91611117
chrX	91613188	91613190
chrX	92238589	92238591
chrX	92444781	92444783
chrX	92980805	92980807
chrX	92981825	92981827
chrX	93144047	93144049
chrX	93171324	93171326
chrX	93251543	93251545
chrX	94811357	94811359
chrX	94898817	94898819
chrX	98196514	98196516
chrX	98231070	98231072
chrX	98441938	98441940
chrX	98553527	98553529
chrX	98864078	98864080
chrX	99277466	99277468
chrX	99803031	99803033
chrX	99883668	99883670
chrX	105427140	105427142
chrX	105599270	105599272
chrX	105603647	105603649
chrX	106838384	106838386
chrX	108776011	108776013
chrX	108917958	108917960
chrX	109009374	109009376
chrX	109154421	109154423
chrX	109160249	109160251
chrX	111797065	111797067
chrX	116612380	116612382
chrX	116890415	116890417
chrX	116891784	116891786
chrX	117304737	117304739
chrX	121425800	121425802
chrX	122249974	122249976
chrX	122901653	122901655
chrX	122902864	122902866
chrX	123400386	123400388
chrX	124800349	124800351
chrX	125083717	125083719
chrX	125973004	125973006
chrX	126603336	126603338
chrX	127734385	127734387
chrX	128298327	128298329
chrX	128310317	128310319
chrX	128860154	128860156
chrX	128962203	128962205
chrX	134243894	134243896
chrX	137369551	137369553
chrX	139307952	139307954
chrX	146294676	146294678
chrX	146393257	146393259
chrX	146939533	146939535
chrX	147834812	147834814
chrX	147839508	147839510
chrX	148118647	148118649
chrX	148200893	148200895
chrX	148993196	148993198
chrX	149172119	149172121
chrX	149250814	149250816
chrX	150583525	150583527
chrX	155536564	155536566
chrY	3152117	3152119
chrY	3185486	3185488
chrY	3602744	3602746
chrY	3781993	3781995
chrY	3986868	3986870
chrY	4312770	4312772
chrY	4742955	4742957
chrY	4744626	4744628
chrY	5557807	5557809
chrY	5876480	5876482
chrY	5975712	5975714
chrY	6069240	6069242
chrY	6097482	6097484
chrY	8115552	8115554
chrY	8819549	8819551
chrY	12218015	12218017
chrY	13044653	13044655
chrY	16069420	16069422
chrY	16156772	16156774
chrY	16869511	16869513
chrY	19104057	19104059
chrY	19182951	19182953
chrY	19844196	19844198
chrY	20540887	20540889
chrY	20611442	20611444
chrY	20694387	20694389
chrY	20879773	20879775
chrY	21222840	21222842
chrY	21257004	21257006
chrY	21258196	21258198
chrY	22242591	22242593
chrY	22269092	22269094
chrY	24311634	24311636
chrY	25359986	25359988

## Sheet: SequencingQC&Metadata
Sample Name	Ins. size	% ≥ 30X	Median cov	Mean cov	% Mapped	% Proper Pairs	% Duplicates	% GC	Median Read Length (bp)	Total Sequences (million)	Info	DNA type	DNA Input amount (ng)	Background (%)	Age	Gender	Cancer Stage (TNM)
Sample_1_TUM	87	0.3	1.0X	2.9X	98.6	85.3	17	46	87	96.3	Colon Cancer	genomic DNA	10	5.41	68	M	pT3N0
Sample_1_NAT	121	2.9	2.0X	5.7X	99.3	98.2	22.3	48	122	155.5	NAT	genomic DNA	10	3.06	68	M	N/A
Sample_2_TUM	133	1.2	2.0X	4.8X	99.4	98.1	15.7	46	132	123.7	Colon Cancer	genomic DNA	10	3.99	53	M	pT4bN1c
Sample_2_NAT	127	2.9	2.0X	6.0X	99.8	98.2	17.5	47	127	157.6	NAT	genomic DNA	10	3.09	53	M	N/A
Sample_2_cfDNA	163	5.8	4.0X	8.7X	99.7	89.7	16.9	44	150	189.2	cfDNA Cancer	cell-free DNA	10	3.28	53	M	pT4bN1c
Sample_3_TUM	135	0.9	2.0X	4.5X	99.4	98.2	16.1	45	137	114.9	Colon Cancer	genomic DNA	10	3.75	58	F	pT3N0
Sample_3_NAT	131	4.5	2.0X	7.1X	99.7	98.8	20.6	47	132	183.7	NAT	genomic DNA	10	3.38	58	F	N/A
Sample_3_cfDNA	169	3.4	2.0X	6.0X	99.7	90	15	46	150	128.9	cfDNA Cancer	cell-free DNA	1.6	3.32	58	F	pT3N0
Sample_4_TUM	133	2.7	2.0X	6.0X	99.7	97.9	20.4	46	137	155.4	Colon Cancer	genomic DNA	10	3.78	60	F	pT3N1bM1a
Sample_4_NAT	135	1.1	1.0X	4.1X	99.6	98.6	15.5	46	137	103.6	NAT	genomic DNA	10	3.72	60	F	N/A
Sample_4_cfDNA	167	3.2	2.0X	6.7X	99.6	88.2	18.7	48	150	144.1	cfDNA Cancer	cell-free DNA	10	2.53	60	F	pT3N1bM1a
Sample_5_TUM	111	2.4	2.0X	6.5X	99.7	98.6	28.6	45	112	186.6	Colon Cancer	genomic DNA	10	3.16	57	F	pT3N0
Sample_5_NAT	131	6.1	4.0X	8.9X	99.7	98.4	25.5	46	132	228	NAT	genomic DNA	10	3.32	57	F	N/A
Sample_5_cfDNA	168	1.9	2.0X	4.9X	99.7	89.8	13.4	47	150	105.4	cfDNA Cancer	cell-free DNA	7.2	2.73	57	F	pT3N0
Sample_6_TUM	128	4.6	4.0X	8.2X	99.7	98.4	21.5	46	127	213.3	Colon Cancer	genomic DNA	10	3.72	74	M	T4bN1cM1
Sample_6_NAT	129	3.3	2.0X	6.5X	99.8	98.5	18.7	46	132	169.5	NAT	genomic DNA	10	3.71	74	M	N/A
Sample_7_TUM	132	0.3	2.0X	4.6X	99.9	98.6	13.7	45	132	117.7	Colon Cancer	genomic DNA	10	5.79	63	F	pT2N0
Sample_7_NAT	133	0.6	2.0X	4.3X	99.8	98.6	15.2	45	132	110.9	NAT	genomic DNA	10	6.29	63	F	N/A
Sample_7_cfDNA	170	4.3	2.0X	7.7X	99.5	88.3	16	47	150	164.6	cfDNA Cancer	cell-free DNA	10	3.22	63	F	pT2N0
Sample_8_cfDNA	169	2.1	1.0X	5.2X	99.5	80.9	23.6	47	150	111.7	cfDNA Control	cell-free DNA	4.5	3.62	47	M	N/A
Sample_9_cfDNA	169	6.1	3.0X	10.2X	98.9	84.9	35.5	49	150	221.3	cfDNA Control	cell-free DNA	3.9	2.86	53	M	N/A
Sample_10_cfDNA	172	3.4	2.0X	6.8X	99.3	82.4	26.7	48	150	145.9	cfDNA Control	cell-free DNA	3.8	4.05	76	F	N/A
Sample_11_cfDNA	167	5.9	3.0X	8.7X	99.6	88.5	12.9	44	150	188.3	cfDNA Control	cell-free DNA	2.3	4.57	55	M	N/A
Sample_12_cfDNA	170	3.2	2.0X	6.6X	99.2	84.3	21.9	47	150	141.5	cfDNA Control	cell-free DNA	3.4	2.76	48	M	N/A
